# Supplementary material for: Comparison of methods for rhythm analysis of complex animals’ acoustic signals
Source: PLoS Comput Biol. 2020 Apr 8;16(4):e1007755. doi: 10.1371/journal.pcbi.1007755 (PMC7141653; doi:10.1371/journal.pcbi.1007755)
Supplement: S1 Data — (XLSX) [file pcbi.1007755.s006.xlsx]

## Sheet: Explanation
The following three datatables show the analysis basis for all used methods.
Each data sheet contains the IOIs of the respective species.
The first column gives IOIs (Inter-Onset-Inntervals) in seconds. The second column indicates the raw datafile.
From the datafile one is able to recognize individuals as well as sequences.
All analysis were conducted using these IOIs. The code to run the FFT and GAT is provided elsewhere.
The equations to calculate Coefficent of Variation or nPVIs are given in the manuscript.
examplary datafile
C_persp_IC_p1_b1
explanation
These IOIs come from the bat Carollia perspicillata (C_persp). We are analysing Isolationcalls (IC) of Pup 1 (p1) and bout 1 (b1).
examplary datafile
S_bil_IC_p21_2
explanation
These IOIs come from the bat Saccopteryx bilineata (S_bil). We are analysing Isolation Calls (IC) of Pup 21 (p21) and call 2 (2). The used data is a subset of a bigger dataset (see Knörnschild et al, 2012 or Burchardt et al, 2019).
examplary datafile
sw114a002_coda_01.xls
explanation
These IOIs come from the Sperm whale Physeter macrocephalus (sw). The coda sequences are taken out of the original datafile sw114a002, which codes the individual (sw114a) and number of datafile of the recording day (002). The data was collected by the Dominican Sperm Whale Project.
Literature:
Knörnschild et al, 2012	Knörnschild M, Nagy M, Metz M, Mayer F, von Helversen O. Learned Vocal Group Signatures in the Polygynous Bat Saccopteryx Bilineata. Animal Behaviour. 2012;84:761-9, doi: 10.1016/j.anbehav.2012.06.029
Burchardt et al, 2019	Burchardt LS, Norton P, Behr O, Scharff C, Knörnschild M. General Isochronous Rhythm in Echolocation Calls and Social Vocalizations of the Bat Saccopteryx Bilineata. Royal Society Open Science. 2019;6, doi: 10.1098/rsos.181076.

## Sheet: IOI C.persp
IOI	Data
0.0435	C_persp_IC_p1_b1
0.0439	C_persp_IC_p1_b1
0.0234	C_persp_IC_p1_b1
0.0366	C_persp_IC_p1_b1
0.0413	C_persp_IC_p1_b2
0.0401	C_persp_IC_p1_b2
0.0384	C_persp_IC_p1_b2
0.0448	C_persp_IC_p1_b3
0.0448	C_persp_IC_p1_b3
0.0448	C_persp_IC_p1_b3
0.0243	C_persp_IC_p1_b3
0.0396	C_persp_IC_p1_b4
0.0409	C_persp_IC_p1_b4
0.0418	C_persp_IC_p1_b4
0.0401	C_persp_IC_p1_b5
0.0396	C_persp_IC_p1_b5
0.0392	C_persp_IC_p1_b5
0.0426	C_persp_IC_p1_b6
0.0439	C_persp_IC_p1_b6
0.0482	C_persp_IC_p1_b6
0.0418	C_persp_IC_p1_b7
0.0439	C_persp_IC_p1_b7
0.0405	C_persp_IC_p1_b7
0.0405	C_persp_IC_p1_b7
0.0452	C_persp_IC_p1_b8
0.0413	C_persp_IC_p1_b8
0.0426	C_persp_IC_p1_b8
0.046	C_persp_IC_p1_b8
0.0413	C_persp_IC_p1_b9
0.0401	C_persp_IC_p1_b9
0.0418	C_persp_IC_p1_b9
0.0379	C_persp_IC_p1_b10
0.0388	C_persp_IC_p1_b10
0.0375	C_persp_IC_p1_b10
0.0418	C_persp_IC_p1_b11
0.0388	C_persp_IC_p1_b11
0.0426	C_persp_IC_p1_b11
0.0418	C_persp_IC_p2_b1
0.0379	C_persp_IC_p2_b1
0.0354	C_persp_IC_p2_b1
0.0362	C_persp_IC_p2_b2
0.0388	C_persp_IC_p2_b2
0.0358	C_persp_IC_p2_b2
0.0473	C_persp_IC_p2_b3
0.0413	C_persp_IC_p2_b3
0.0401	C_persp_IC_p2_b3
0.0405	C_persp_IC_p2_b3
0.0465	C_persp_IC_p2_b3
0.0354	C_persp_IC_p2_b4
0.0405	C_persp_IC_p2_b4
0.0375	C_persp_IC_p2_b4
0.0349	C_persp_IC_p2_b4
0.0422	C_persp_IC_p2_b5
0.0384	C_persp_IC_p2_b5
0.0366	C_persp_IC_p2_b5
0.043	C_persp_IC_p2_b6
0.0388	C_persp_IC_p2_b6
0.0401	C_persp_IC_p2_b6
0.0546	C_persp_IC_p2_b6
0.0413	C_persp_IC_p2_b7
0.0422	C_persp_IC_p2_b7
0.0422	C_persp_IC_p2_b7
0.0405	C_persp_IC_p2_b7
0.017	C_persp_IC_p2_b7
0.0362	C_persp_IC_p2_b7
0.0187	C_persp_IC_p2_b7
0.0503	C_persp_IC_p2_b8
0.0435	C_persp_IC_p2_b8
0.0422	C_persp_IC_p2_b8
0.0405	C_persp_IC_p2_b8
0.0503	C_persp_IC_p3_b1
0.0477	C_persp_IC_p3_b1
0.0213	C_persp_IC_p3_b1
0.0537	C_persp_IC_p3_b2
0.0204	C_persp_IC_p3_b2
0.0512	C_persp_IC_p3_b2
0.0179	C_persp_IC_p3_b2
0.0204	C_persp_IC_p3_b2
0.0733	C_persp_IC_p3_b3
0.0776	C_persp_IC_p3_b3
0.0972	C_persp_IC_p3_b3
0.0759	C_persp_IC_p3_b3
0.0631	C_persp_IC_p3_b4
0.0554	C_persp_IC_p3_b4
0.0571	C_persp_IC_p3_b4
0.0238	C_persp_IC_p3_b4
0.058	C_persp_IC_p3_b5
0.052	C_persp_IC_p3_b5
0.0503	C_persp_IC_p3_b5
0.0187	C_persp_IC_p3_b5
0.0554	C_persp_IC_p3_b6
0.0563	C_persp_IC_p3_b6
0.0187	C_persp_IC_p3_b6
0.0742	C_persp_IC_p3_b6
0.0571	C_persp_IC_p3_b7
0.0512	C_persp_IC_p3_b7
0.0537	C_persp_IC_p3_b7
0.0204	C_persp_IC_p3_b7
0.052	C_persp_IC_p3_b8
0.0486	C_persp_IC_p3_b8
0.0247	C_persp_IC_p3_b8
0.0486	C_persp_IC_p3_b8
0.0494	C_persp_IC_p3_b8
0.0563	C_persp_IC_p3_b9
0.0494	C_persp_IC_p3_b9
0.052	C_persp_IC_p3_b10
0.0554	C_persp_IC_p3_b10
0.0529	C_persp_IC_p3_b10
0.0554	C_persp_IC_p4_b1
0.0554	C_persp_IC_p4_b1
0.058	C_persp_IC_p4_b1
0.0529	C_persp_IC_p4_b2
0.0512	C_persp_IC_p4_b2
0.0204	C_persp_IC_p4_b2
0.0443	C_persp_IC_p4_b2
0.0204	C_persp_IC_p4_b3
0.0725	C_persp_IC_p4_b3
0.0708	C_persp_IC_p4_b3
0.0486	C_persp_IC_p4_b3
0.0469	C_persp_IC_p4_b3
0.0674	C_persp_IC_p4_b3
0.058	C_persp_IC_p4_b4
0.0136	C_persp_IC_p4_b4
0.0469	C_persp_IC_p4_b4
0.0469	C_persp_IC_p4_b4
0.0486	C_persp_IC_p4_b4
0.0204	C_persp_IC_p4_b4
0.0477	C_persp_IC_p4_b5
0.0503	C_persp_IC_p4_b5
0.0469	C_persp_IC_p4_b5
0.0469	C_persp_IC_p4_b5
0.0196	C_persp_IC_p4_b5
0.0512	C_persp_IC_p4_b6
0.0494	C_persp_IC_p4_b6
0.0469	C_persp_IC_p4_b6
0.0486	C_persp_IC_p4_b6
0.0102	C_persp_IC_p4_b6
0.0512	C_persp_IC_p4_b7
0.0486	C_persp_IC_p4_b7
0.0469	C_persp_IC_p4_b7
0.0486	C_persp_IC_p4_b8
0.0494	C_persp_IC_p4_b8
0.0494	C_persp_IC_p4_b8
0.0477	C_persp_IC_p4_b8
0.0179	C_persp_IC_p4_b8
0.0529	C_persp_IC_p4_b9
0.023	C_persp_IC_p4_b9
0.046	C_persp_IC_p4_b9
0.011	C_persp_IC_p4_b9
0.0119	C_persp_IC_p4_b9
0.0469	C_persp_IC_p4_b9
0.023	C_persp_IC_p4_b9
0.0435	C_persp_IC_p4_b9
0.0477	C_persp_IC_p4_b9
0.0477	C_persp_IC_p4_b9
0.0196	C_persp_IC_p4_b9
0.0477	C_persp_IC_p4_b10
0.0477	C_persp_IC_p4_b10
0.0494	C_persp_IC_p4_b10
0.0213	C_persp_IC_p4_b10
0.0512	C_persp_IC_p5_b1
0.0443	C_persp_IC_p5_b1
0.023	C_persp_IC_p5_b1
0.0187	C_persp_IC_p5_b2
0.0418	C_persp_IC_p5_b2
0.0435	C_persp_IC_p5_b2
0.0512	C_persp_IC_p5_b2
0.0213	C_persp_IC_p5_b2
0.0435	C_persp_IC_p5_b3
0.0443	C_persp_IC_p5_b3
0.0477	C_persp_IC_p5_b3
0.0213	C_persp_IC_p5_b3
0.0529	C_persp_IC_p5_b4
0.046	C_persp_IC_p5_b4
0.0546	C_persp_IC_p5_b4
0.0537	C_persp_IC_p5_b5
0.0418	C_persp_IC_p5_b5
0.0418	C_persp_IC_p5_b5
0.0426	C_persp_IC_p5_b6
0.0503	C_persp_IC_p5_b6
0.0486	C_persp_IC_p5_b6
0.052	C_persp_IC_p5_b7
0.0733	C_persp_IC_p5_b7
0.0494	C_persp_IC_p5_b8
0.0452	C_persp_IC_p5_b8
0.0494	C_persp_IC_p5_b8
0.0469	C_persp_IC_p5_b8
0.0477	C_persp_IC_p5_b8
0.0469	C_persp_IC_p5_b9
0.0409	C_persp_IC_p5_b9
0.0204	C_persp_IC_p5_b9
0.0435	C_persp_IC_p5_b10
0.0392	C_persp_IC_p5_b10
0.0213	C_persp_IC_p5_b10

## Sheet: IOI S.bil
IOI	Data
0.0765	S_bil_IC_p21_2
0.1212	S_bil_IC_p21_2
0.0579	S_bil_IC_p21_2
0.0812	S_bil_IC_p21_2
0.0512	S_bil_IC_p21_2
0.0786	S_bil_IC_p21_2
0.0625	S_bil_IC_p21_2
0.0932	S_bil_IC_p21_2
0.0506	S_bil_IC_p21_2
0.0905	S_bil_IC_p21_2
0.0586	S_bil_IC_p21_2
0.0832	S_bil_IC_p21_4
0.0872	S_bil_IC_p21_4
0.0912	S_bil_IC_p21_4
0.0619	S_bil_IC_p21_4
0.0619	S_bil_IC_p21_4
0.0652	S_bil_IC_p21_4
0.0719	S_bil_IC_p21_4
0.0606	S_bil_IC_p21_4
0.0725	S_bil_IC_p21_4
0.0666	S_bil_IC_p21_4
0.0912	S_bil_IC_p21_6
0.0852	S_bil_IC_p21_6
0.0719	S_bil_IC_p21_6
0.0738	S_bil_IC_p21_6
0.0633	S_bil_IC_p21_6
0.0752	S_bil_IC_p21_6
0.0632	S_bil_IC_p21_6
0.0746	S_bil_IC_p21_6
0.0685	S_bil_IC_p21_6
0.0759	S_bil_IC_p21_6
0.0739	S_bil_IC_p21_6
0.0832	S_bil_IC_p21_6
0.0679	S_bil_IC_p21_6
0.0772	S_bil_IC_p21_6
0.0765	S_bil_IC_p21_6
0.0846	S_bil_IC_p21_6
0.0772	S_bil_IC_p21_8
0.0726	S_bil_IC_p21_8
0.0665	S_bil_IC_p21_8
0.0473	S_bil_IC_p21_8
0.0659	S_bil_IC_p21_8
0.0639	S_bil_IC_p21_8
0.0652	S_bil_IC_p21_8
0.0612	S_bil_IC_p21_8
0.0693	S_bil_IC_p21_8
0.0619	S_bil_IC_p21_8
0.0712	S_bil_IC_p21_8
0.0599	S_bil_IC_p21_8
0.0772	S_bil_IC_p21_8
0.0639	S_bil_IC_p21_8
0.0473	S_bil_IC_p21_8
0.0918	S_bil_IC_p21_8
0.0566	S_bil_IC_p21_8
0.0898	S_bil_IC_p21_10
0.0872	S_bil_IC_p21_10
0.0846	S_bil_IC_p21_10
0.0798	S_bil_IC_p21_10
0.0799	S_bil_IC_p21_10
0.0819	S_bil_IC_p21_10
0.0892	S_bil_IC_p21_10
0.0778	S_bil_IC_p21_10
0.0606	S_bil_IC_p21_10
0.1038	S_bil_IC_p21_10
0.0686	S_bil_IC_p21_10
0.0659	S_bil_IC_p21_10
0.0752	S_bil_IC_p21_10
0.0679	S_bil_IC_p21_10
0.0699	S_bil_IC_p21_10
0.0752	S_bil_IC_p21_10
0.0639	S_bil_IC_p21_10
0.0879	S_bil_IC_p21_10
0.0672	S_bil_IC_p21_10
0.0838	S_bil_IC_p21_12
0.0832	S_bil_IC_p21_12
0.0819	S_bil_IC_p21_12
0.0839	S_bil_IC_p21_12
0.0865	S_bil_IC_p21_12
0.0839	S_bil_IC_p21_12
0.0885	S_bil_IC_p21_12
0.0686	S_bil_IC_p21_12
0.0778	S_bil_IC_p21_12
0.0619	S_bil_IC_p21_12
0.0985	S_bil_IC_p21_14
0.0978	S_bil_IC_p21_14
0.0652	S_bil_IC_p21_14
0.0799	S_bil_IC_p21_14
0.0659	S_bil_IC_p21_14
0.0493	S_bil_IC_p21_14
0.0745	S_bil_IC_p21_14
0.0686	S_bil_IC_p21_14
0.0672	S_bil_IC_p21_14
0.0805	S_bil_IC_p21_14
0.0859	S_bil_IC_p21_14
0.0739	S_bil_IC_p21_14
0.0925	S_bil_IC_p21_14
0.0765	S_bil_IC_p21_14
0.0918	S_bil_IC_p21_16
0.0792	S_bil_IC_p21_16
0.0879	S_bil_IC_p21_16
0.0732	S_bil_IC_p21_16
0.0712	S_bil_IC_p21_16
0.0672	S_bil_IC_p21_16
0.0766	S_bil_IC_p21_16
0.0665	S_bil_IC_p21_16
0.052	S_bil_IC_p21_16
0.0685	S_bil_IC_p21_16
0.0726	S_bil_IC_p21_16
0.0872	S_bil_IC_p21_18
0.0905	S_bil_IC_p21_18
0.1085	S_bil_IC_p21_18
0.0879	S_bil_IC_p21_18
0.0605	S_bil_IC_p21_18
0.0639	S_bil_IC_p21_18
0.0499	S_bil_IC_p21_18
0.0526	S_bil_IC_p21_18
0.0526	S_bil_IC_p21_18
0.0513	S_bil_IC_p21_18
0.0539	S_bil_IC_p21_18
0.1045	S_bil_IC_p21_20
0.1191	S_bil_IC_p21_20
0.0712	S_bil_IC_p21_20
0.0779	S_bil_IC_p21_20
0.0706	S_bil_IC_p21_20
0.0732	S_bil_IC_p21_20
0.0759	S_bil_IC_p21_20
0.0845	S_bil_IC_p21_20
0.0692	S_bil_IC_p21_20
0.0925	S_bil_IC_p22_02
0.1051	S_bil_IC_p22_02
0.1478	S_bil_IC_p22_02
0.0812	S_bil_IC_p22_02
0.0952	S_bil_IC_p22_02
0.0958	S_bil_IC_p22_02
0.0786	S_bil_IC_p22_02
0.0998	S_bil_IC_p22_02
0.1078	S_bil_IC_p22_02
0.0699	S_bil_IC_p22_02
0.0879	S_bil_IC_p22_02
0.0952	S_bil_IC_p22_02
0.0912	S_bil_IC_p22_02
0.0985	S_bil_IC_p22_02
0.1131	S_bil_IC_p22_04
0.1112	S_bil_IC_p22_04
0.0519	S_bil_IC_p22_04
0.1311	S_bil_IC_p22_04
0.1724	S_bil_IC_p22_04
0.0706	S_bil_IC_p22_04
0.0932	S_bil_IC_p22_06
0.1238	S_bil_IC_p22_06
0.0952	S_bil_IC_p22_06
0.0911	S_bil_IC_p22_06
0.0906	S_bil_IC_p22_06
0.0865	S_bil_IC_p22_06
0.0912	S_bil_IC_p22_06
0.0898	S_bil_IC_p22_06
0.0972	S_bil_IC_p22_06
0.0865	S_bil_IC_p22_06
0.1025	S_bil_IC_p22_06
0.0899	S_bil_IC_p22_06
0.0959	S_bil_IC_p22_08
0.0812	S_bil_IC_p22_08
0.1078	S_bil_IC_p22_08
0.0879	S_bil_IC_p22_08
0.0745	S_bil_IC_p22_08
0.0932	S_bil_IC_p22_08
0.0865	S_bil_IC_p22_08
0.0719	S_bil_IC_p22_08
0.0932	S_bil_IC_p22_08
0.0925	S_bil_IC_p22_08
0.0952	S_bil_IC_p22_08
0.0899	S_bil_IC_p22_08
0.0918	S_bil_IC_p22_08
0.1032	S_bil_IC_p22_08
0.1065	S_bil_IC_p22_08
0.1212	S_bil_IC_p22_10
0.1031	S_bil_IC_p22_10
0.0992	S_bil_IC_p22_10
0.0919	S_bil_IC_p22_10
0.0752	S_bil_IC_p22_10
0.0812	S_bil_IC_p22_10
0.0958	S_bil_IC_p22_10
0.1105	S_bil_IC_p22_10
0.1311	S_bil_IC_p22_10
0.0866	S_bil_IC_p22_10
0.0832	S_bil_IC_p22_10
0.1005	S_bil_IC_p22_10
0.1051	S_bil_IC_p22_12
0.1019	S_bil_IC_p22_12
0.0998	S_bil_IC_p22_12
0.0972	S_bil_IC_p22_12
0.0965	S_bil_IC_p22_12
0.0978	S_bil_IC_p22_12
0.0952	S_bil_IC_p22_12
0.0939	S_bil_IC_p22_12
0.0932	S_bil_IC_p22_12
0.0852	S_bil_IC_p22_12
0.0985	S_bil_IC_p22_12
0.1065	S_bil_IC_p22_12
0.1351	S_bil_IC_p22_12
0.1464	S_bil_IC_p22_12
0.1032	S_bil_IC_p22_12
0.1171	S_bil_IC_p22_14
0.1165	S_bil_IC_p22_14
0.1245	S_bil_IC_p22_14
0.1477	S_bil_IC_p22_14
0.1118	S_bil_IC_p22_14
0.1185	S_bil_IC_p22_16
0.1038	S_bil_IC_p22_16
0.1112	S_bil_IC_p22_16
0.1211	S_bil_IC_p22_16
0.1285	S_bil_IC_p22_16
0.1571	S_bil_IC_p22_16
0.1071	S_bil_IC_p22_16
0.0939	S_bil_IC_p22_16
0.1125	S_bil_IC_p22_16
0.0991	S_bil_IC_p22_16
0.0952	S_bil_IC_p22_16
0.1744	S_bil_IC_p22_18
0.1078	S_bil_IC_p22_18
0.0932	S_bil_IC_p22_18
0.028	S_bil_IC_p22_18
0.1484	S_bil_IC_p22_18
0.1118	S_bil_IC_p22_18
0.0879	S_bil_IC_p22_18
0.1311	S_bil_IC_p22_18
0.0858	S_bil_IC_p22_20
0.0886	S_bil_IC_p22_20
0.0685	S_bil_IC_p22_20
0.2842	S_bil_IC_p22_20
0.042	S_bil_IC_p22_20
0.1218	S_bil_IC_p22_20
0.0645	S_bil_IC_p22_20
0.1005	S_bil_IC_p23_02
0.0972	S_bil_IC_p23_02
0.0666	S_bil_IC_p23_02
0.0825	S_bil_IC_p23_02
0.0559	S_bil_IC_p23_02
0.0819	S_bil_IC_p23_02
0.0552	S_bil_IC_p23_02
0.0865	S_bil_IC_p23_02
0.0546	S_bil_IC_p23_02
0.1205	S_bil_IC_p23_04
0.1138	S_bil_IC_p23_04
0.0971	S_bil_IC_p23_04
0.0979	S_bil_IC_p23_04
0.0832	S_bil_IC_p23_04
0.1211	S_bil_IC_p23_04
0.0546	S_bil_IC_p23_04
0.0852	S_bil_IC_p23_04
0.0606	S_bil_IC_p23_04
0.0845	S_bil_IC_p23_04
0.0579	S_bil_IC_p23_04
0.1212	S_bil_IC_p23_04
0.0585	S_bil_IC_p23_04
0.0899	S_bil_IC_p23_06
0.0965	S_bil_IC_p23_06
0.1338	S_bil_IC_p23_06
0.0486	S_bil_IC_p23_06
0.0851	S_bil_IC_p23_06
0.048	S_bil_IC_p23_06
0.1011	S_bil_IC_p23_06
0.048	S_bil_IC_p23_06
0.0865	S_bil_IC_p23_08
0.0972	S_bil_IC_p23_08
0.0732	S_bil_IC_p23_08
0.0772	S_bil_IC_p23_08
0.0719	S_bil_IC_p23_08
0.0752	S_bil_IC_p23_08
0.0746	S_bil_IC_p23_08
0.0765	S_bil_IC_p23_08
0.0753	S_bil_IC_p23_08
0.1059	S_bil_IC_p23_10
0.1045	S_bil_IC_p23_10
0.0998	S_bil_IC_p23_10
0.1005	S_bil_IC_p23_10
0.0653	S_bil_IC_p23_10
0.0885	S_bil_IC_p23_10
0.0585	S_bil_IC_p23_10
0.0872	S_bil_IC_p23_10
0.0493	S_bil_IC_p23_10
0.0905	S_bil_IC_p23_10
0.0579	S_bil_IC_p23_10
0.1305	S_bil_IC_p23_10
0.0745	S_bil_IC_p23_10
0.0719	S_bil_IC_p23_12
0.0706	S_bil_IC_p23_12
0.0665	S_bil_IC_p23_12
0.0612	S_bil_IC_p23_12
0.0726	S_bil_IC_p23_12
0.0825	S_bil_IC_p23_12
0.0952	S_bil_IC_p23_12
0.1338	S_bil_IC_p23_12
0.0779	S_bil_IC_p23_12
0.0725	S_bil_IC_p23_12
0.0799	S_bil_IC_p23_12
0.0812	S_bil_IC_p23_12
0.0752	S_bil_IC_p23_12
0.0865	S_bil_IC_p23_14
0.0839	S_bil_IC_p23_14
0.0832	S_bil_IC_p23_14
0.0825	S_bil_IC_p23_14
0.0732	S_bil_IC_p23_14
0.0732	S_bil_IC_p23_14
0.0752	S_bil_IC_p23_14
0.1032	S_bil_IC_p23_14
0.1271	S_bil_IC_p23_14
0.0753	S_bil_IC_p23_14
0.1164	S_bil_IC_p23_14
0.046	S_bil_IC_p23_14
0.1031	S_bil_IC_p23_14
0.0619	S_bil_IC_p23_14
0.0959	S_bil_IC_p23_16
0.1338	S_bil_IC_p23_16
0.1031	S_bil_IC_p23_16
0.0719	S_bil_IC_p23_16
0.0999	S_bil_IC_p23_16
0.0911	S_bil_IC_p23_16
0.0979	S_bil_IC_p23_16
0.0852	S_bil_IC_p23_16
0.0905	S_bil_IC_p23_16
0.0799	S_bil_IC_p23_16
0.0972	S_bil_IC_p23_16
0.0852	S_bil_IC_p23_16
0.0918	S_bil_IC_p23_16
0.0713	S_bil_IC_p23_18
0.0725	S_bil_IC_p23_18
0.0712	S_bil_IC_p23_18
0.0699	S_bil_IC_p23_18
0.0686	S_bil_IC_p23_18
0.0599	S_bil_IC_p23_18
0.0832	S_bil_IC_p23_18
0.0818	S_bil_IC_p23_18
0.0932	S_bil_IC_p23_18
0.1764	S_bil_IC_p23_18
0.0526	S_bil_IC_p23_18
0.0759	S_bil_IC_p23_20
0.0905	S_bil_IC_p23_20
0.0838	S_bil_IC_p23_20
0.0786	S_bil_IC_p23_20
0.0745	S_bil_IC_p23_20
0.0752	S_bil_IC_p23_20
0.0753	S_bil_IC_p23_20
0.0685	S_bil_IC_p23_20
0.0826	S_bil_IC_p23_20
0.1025	S_bil_IC_p23_20
0.0778	S_bil_IC_p23_20
0.0666	S_bil_IC_p23_20
0.0952	S_bil_IC_p23_20
0.1045	S_bil_IC_p24_02
0.0985	S_bil_IC_p24_02
0.0932	S_bil_IC_p24_02
0.0759	S_bil_IC_p24_02
0.0885	S_bil_IC_p24_02
0.0646	S_bil_IC_p24_02
0.0819	S_bil_IC_p24_02
0.0645	S_bil_IC_p24_02
0.0892	S_bil_IC_p24_02
0.0606	S_bil_IC_p24_02
0.0712	S_bil_IC_p24_04
0.0712	S_bil_IC_p24_04
0.0699	S_bil_IC_p24_04
0.0699	S_bil_IC_p24_04
0.0818	S_bil_IC_p24_04
0.0719	S_bil_IC_p24_04
0.0719	S_bil_IC_p24_04
0.0672	S_bil_IC_p24_04
0.0766	S_bil_IC_p24_04
0.0692	S_bil_IC_p24_04
0.0746	S_bil_IC_p24_04
0.0692	S_bil_IC_p24_04
0.2416	S_bil_IC_p24_04
0.0679	S_bil_IC_p24_04
0.0852	S_bil_IC_p24_04
0.0719	S_bil_IC_p24_04
0.1118	S_bil_IC_p24_06
0.1125	S_bil_IC_p24_06
0.0732	S_bil_IC_p24_06
0.0799	S_bil_IC_p24_06
0.0832	S_bil_IC_p24_06
0.0859	S_bil_IC_p24_06
0.0639	S_bil_IC_p24_06
0.0912	S_bil_IC_p24_06
0.0672	S_bil_IC_p24_06
0.0818	S_bil_IC_p24_06
0.0693	S_bil_IC_p24_06
0.0918	S_bil_IC_p24_06
0.0653	S_bil_IC_p24_06
0.0931	S_bil_IC_p24_06
0.0752	S_bil_IC_p24_06
0.1019	S_bil_IC_p24_06
0.0692	S_bil_IC_p24_06
0.0699	S_bil_IC_p24_08
0.0686	S_bil_IC_p24_08
0.0665	S_bil_IC_p24_08
0.0632	S_bil_IC_p24_08
0.0666	S_bil_IC_p24_08
0.0559	S_bil_IC_p24_08
0.0679	S_bil_IC_p24_08
0.0752	S_bil_IC_p24_08
0.0646	S_bil_IC_p24_08
0.0705	S_bil_IC_p24_08
0.0613	S_bil_IC_p24_08
0.0852	S_bil_IC_p24_08
0.0765	S_bil_IC_p24_08
0.0839	S_bil_IC_p24_10
0.0832	S_bil_IC_p24_10
0.0805	S_bil_IC_p24_10
0.0752	S_bil_IC_p24_10
0.0859	S_bil_IC_p24_10
0.0872	S_bil_IC_p24_10
0.1118	S_bil_IC_p24_10
0.0785	S_bil_IC_p24_10
0.1251	S_bil_IC_p24_12
0.1045	S_bil_IC_p24_12
0.0965	S_bil_IC_p24_12
0.0939	S_bil_IC_p24_12
0.0818	S_bil_IC_p24_12
0.0819	S_bil_IC_p24_12
0.0732	S_bil_IC_p24_12
0.0719	S_bil_IC_p24_12
0.0666	S_bil_IC_p24_12
0.0679	S_bil_IC_p24_12
0.0659	S_bil_IC_p24_12
0.0685	S_bil_IC_p24_12
0.0633	S_bil_IC_p24_12
0.0732	S_bil_IC_p24_12
0.0785	S_bil_IC_p24_12
0.1078	S_bil_IC_p24_12
0.0599	S_bil_IC_p24_12
0.0699	S_bil_IC_p24_14
0.0639	S_bil_IC_p24_14
0.0712	S_bil_IC_p24_14
0.0706	S_bil_IC_p24_14
0.0845	S_bil_IC_p24_14
0.0586	S_bil_IC_p24_14
0.0679	S_bil_IC_p24_14
0.0619	S_bil_IC_p24_14
0.0785	S_bil_IC_p24_14
0.0539	S_bil_IC_p24_14
0.0832	S_bil_IC_p24_14
0.0619	S_bil_IC_p24_14
0.0918	S_bil_IC_p24_16
0.0792	S_bil_IC_p24_16
0.0692	S_bil_IC_p24_16
0.0779	S_bil_IC_p24_16
0.0759	S_bil_IC_p24_16
0.0719	S_bil_IC_p24_16
0.0639	S_bil_IC_p24_16
0.0685	S_bil_IC_p24_16
0.0593	S_bil_IC_p24_16
0.0765	S_bil_IC_p24_16
0.0593	S_bil_IC_p24_16
0.0858	S_bil_IC_p24_18
0.0786	S_bil_IC_p24_18
0.0705	S_bil_IC_p24_18
0.0712	S_bil_IC_p24_18
0.0686	S_bil_IC_p24_18
0.0705	S_bil_IC_p24_18
0.0673	S_bil_IC_p24_18
0.0659	S_bil_IC_p24_18
0.0672	S_bil_IC_p24_18
0.0632	S_bil_IC_p24_18
0.0666	S_bil_IC_p24_18
0.0712	S_bil_IC_p24_18
0.0839	S_bil_IC_p24_18
0.0705	S_bil_IC_p24_18
0.0673	S_bil_IC_p24_18
0.0599	S_bil_IC_p24_18
0.0798	S_bil_IC_p24_18
0.0546	S_bil_IC_p24_18
0.0613	S_bil_IC_p24_20
0.0625	S_bil_IC_p24_20
0.0646	S_bil_IC_p24_20
0.0672	S_bil_IC_p24_20
0.0639	S_bil_IC_p24_20
0.0672	S_bil_IC_p24_20
0.0699	S_bil_IC_p24_20
0.0692	S_bil_IC_p24_20
0.0666	S_bil_IC_p24_20
0.0752	S_bil_IC_p24_20
0.0799	S_bil_IC_p24_20
0.0805	S_bil_IC_p24_20
0.0846	S_bil_IC_p24_20
0.0698	S_bil_IC_p24_20
0.0699	S_bil_IC_p24_20
0.0586	S_bil_IC_p24_20
0.0713	S_bil_IC_p25_02
0.1138	S_bil_IC_p25_02
0.1271	S_bil_IC_p25_02
0.0433	S_bil_IC_p25_02
0.0585	S_bil_IC_p25_02
0.05	S_bil_IC_p25_02
0.0579	S_bil_IC_p25_02
0.0512	S_bil_IC_p25_02
0.0599	S_bil_IC_p25_02
0.0519	S_bil_IC_p25_02
0.0586	S_bil_IC_p25_02
0.0513	S_bil_IC_p25_02
0.0619	S_bil_IC_p25_02
0.0519	S_bil_IC_p25_02
0.1005	S_bil_IC_p25_02
0.0532	S_bil_IC_p25_02
0.0613	S_bil_IC_p25_02
0.0519	S_bil_IC_p25_02
0.0652	S_bil_IC_p25_02
0.0566	S_bil_IC_p25_02
0.0666	S_bil_IC_p25_02
0.0672	S_bil_IC_p25_02
0.0699	S_bil_IC_p25_04
0.0665	S_bil_IC_p25_04
0.0633	S_bil_IC_p25_04
0.0619	S_bil_IC_p25_04
0.0579	S_bil_IC_p25_04
0.0546	S_bil_IC_p25_04
0.0572	S_bil_IC_p25_04
0.0539	S_bil_IC_p25_04
0.0553	S_bil_IC_p25_04
0.0485	S_bil_IC_p25_04
0.0546	S_bil_IC_p25_04
0.0486	S_bil_IC_p25_04
0.0513	S_bil_IC_p25_04
0.0572	S_bil_IC_p25_04
0.0426	S_bil_IC_p25_04
0.0612	S_bil_IC_p25_04
0.0493	S_bil_IC_p25_04
0.0593	S_bil_IC_p25_06
0.0599	S_bil_IC_p25_06
0.0559	S_bil_IC_p25_06
0.0619	S_bil_IC_p25_06
0.0546	S_bil_IC_p25_06
0.0579	S_bil_IC_p25_06
0.0512	S_bil_IC_p25_06
0.1165	S_bil_IC_p25_06
0.0552	S_bil_IC_p25_06
0.1019	S_bil_IC_p25_06
0.0579	S_bil_IC_p25_06
0.0732	S_bil_IC_p25_08
0.0746	S_bil_IC_p25_08
0.0639	S_bil_IC_p25_08
0.0865	S_bil_IC_p25_08
0.0665	S_bil_IC_p25_08
0.0586	S_bil_IC_p25_08
0.0626	S_bil_IC_p25_08
0.0719	S_bil_IC_p25_08
0.0486	S_bil_IC_p25_08
0.0712	S_bil_IC_p25_08
0.0446	S_bil_IC_p25_08
0.0739	S_bil_IC_p25_08
0.0425	S_bil_IC_p25_08
0.0793	S_bil_IC_p25_08
0.0432	S_bil_IC_p25_08
0.0679	S_bil_IC_p25_10
0.0666	S_bil_IC_p25_10
0.0619	S_bil_IC_p25_10
0.0639	S_bil_IC_p25_10
0.0632	S_bil_IC_p25_10
0.0606	S_bil_IC_p25_10
0.0612	S_bil_IC_p25_10
0.0506	S_bil_IC_p25_10
0.0706	S_bil_IC_p25_10
0.0692	S_bil_IC_p25_10
0.0546	S_bil_IC_p25_10
0.0585	S_bil_IC_p25_10
0.0493	S_bil_IC_p25_10
0.0632	S_bil_IC_p25_10
0.0553	S_bil_IC_p25_10
0.0532	S_bil_IC_p25_10
0.0559	S_bil_IC_p25_10
0.0606	S_bil_IC_p25_10
0.0726	S_bil_IC_p25_12
0.0712	S_bil_IC_p25_12
0.0639	S_bil_IC_p25_12
0.0639	S_bil_IC_p25_12
0.0626	S_bil_IC_p25_12
0.0599	S_bil_IC_p25_12
0.0585	S_bil_IC_p25_12
0.0606	S_bil_IC_p25_12
0.0619	S_bil_IC_p25_12
0.0759	S_bil_IC_p25_12
0.0599	S_bil_IC_p25_12
0.0586	S_bil_IC_p25_12
0.0486	S_bil_IC_p25_12
0.0845	S_bil_IC_p25_14
0.0819	S_bil_IC_p25_14
0.0799	S_bil_IC_p25_14
0.0805	S_bil_IC_p25_14
0.0686	S_bil_IC_p25_14
0.0739	S_bil_IC_p25_14
0.0699	S_bil_IC_p25_14
0.0698	S_bil_IC_p25_14
0.0659	S_bil_IC_p25_14
0.0686	S_bil_IC_p25_14
0.0792	S_bil_IC_p25_14
0.0666	S_bil_IC_p25_14
0.0612	S_bil_IC_p25_14
0.0626	S_bil_IC_p25_14
0.0652	S_bil_IC_p25_14
0.0592	S_bil_IC_p25_14
0.0686	S_bil_IC_p25_14
0.0572	S_bil_IC_p25_14
0.0553	S_bil_IC_p25_16
0.0612	S_bil_IC_p25_16
0.0619	S_bil_IC_p25_16
0.0613	S_bil_IC_p25_16
0.0605	S_bil_IC_p25_16
0.0539	S_bil_IC_p25_16
0.0586	S_bil_IC_p25_16
0.0619	S_bil_IC_p25_16
0.0613	S_bil_IC_p25_16
0.0505	S_bil_IC_p25_16
0.0579	S_bil_IC_p25_16
0.0526	S_bil_IC_p25_16
0.0546	S_bil_IC_p25_16
0.0839	S_bil_IC_p25_16
0.0599	S_bil_IC_p25_16
0.0625	S_bil_IC_p25_16
0.0719	S_bil_IC_p25_16
0.0659	S_bil_IC_p25_18
0.0626	S_bil_IC_p25_18
0.0612	S_bil_IC_p25_18
0.0606	S_bil_IC_p25_18
0.0579	S_bil_IC_p25_18
0.0605	S_bil_IC_p25_18
0.0613	S_bil_IC_p25_18
0.0586	S_bil_IC_p25_18
0.0512	S_bil_IC_p25_18
0.0546	S_bil_IC_p25_18
0.0592	S_bil_IC_p25_18
0.042	S_bil_IC_p25_18
0.0565	S_bil_IC_p25_18
0.0466	S_bil_IC_p25_18
0.0905	S_bil_IC_p25_18
0.0426	S_bil_IC_p25_18
0.0639	S_bil_IC_p25_20
0.0599	S_bil_IC_p25_20
0.0619	S_bil_IC_p25_20
0.0606	S_bil_IC_p25_20
0.0619	S_bil_IC_p25_20
0.0625	S_bil_IC_p25_20
0.0686	S_bil_IC_p25_20
0.0892	S_bil_IC_p25_20
0.0639	S_bil_IC_p25_20
0.0626	S_bil_IC_p25_20
0.0539	S_bil_IC_p25_20

## Sheet: IOI P. mac
IOI	Data
0.497558	sw114a002_coda_01.xls
0.49745	sw114a002_coda_01.xls
0.495733	sw114a002_coda_01.xls
0.503808	sw114a002_coda_01.xls
0.502033	sw114a002_coda_01.xls
0.502108	sw114a002_coda_01.xls
0.498658	sw114a002_coda_01.xls
0.488375	sw114a002_coda_01.xls
0.485633	sw114a002_coda_01.xls
0.4777	sw114a002_coda_01.xls
0.490808	sw114a002_coda_01.xls
0.482192	sw114a002_coda_01.xls
0.467975	sw114a002_coda_01.xls
0.454958	sw114a002_coda_01.xls
0.461425	sw114a002_coda_01.xls
0.587783	sw114a002_coda_01.xls
0.5648	sw114a002_coda_01.xls
0.537792	sw114a002_coda_01.xls
0.529017	sw114a002_coda_01.xls
0.527067	sw114a002_coda_01.xls
0.541917	sw114a002_coda_01.xls
0.635583	sw114a002_coda_01.xls
0.631133	sw114a002_coda_01.xls
0.591217	sw114a002_coda_01.xls
0.598233	sw114a002_coda_01.xls
0.596917	sw114a002_coda_01.xls
0.524667	sw114a002_coda_01.xls
0.4912	sw114a002_coda_01.xls
0.476817	sw114a002_coda_01.xls
0.473142	sw114a002_coda_01.xls
0.461375	sw114a002_coda_01.xls
0.6338	sw114a002_coda_01.xls
0.618	sw114a002_coda_01.xls
0.566542	sw114a002_coda_01.xls
0.491308	sw114a002_coda_01.xls
0.47455	sw114a002_coda_01.xls
0.480542	sw114a002_coda_01.xls
0.479442	sw114a002_coda_01.xls
0.859783	sw114a002_coda_01.xls
0.673575	sw114a002_coda_01.xls
0.607625	sw114a002_coda_01.xls
0.600667	sw114a002_coda_01.xls
0.614108	sw114a002_coda_01.xls
0.633008	sw114a002_coda_01.xls
0.584775	sw114a002_coda_01.xls
0.537233	sw114a002_coda_01.xls
0.53695	sw114a002_coda_01.xls
0.632075	sw114a002_coda_01.xls
0.626625	sw114a002_coda_01.xls
0.578783	sw114a002_coda_01.xls
0.533858	sw114a002_coda_01.xls
0.4999	sw114a002_coda_01.xls
0.513042	sw114a002_coda_01.xls
0.667925	sw114a002_coda_01.xls
0.604933	sw114a002_coda_01.xls
0.581442	sw114a002_coda_01.xls
0.581992	sw114a002_coda_01.xls
0.577042	sw114a002_coda_01.xls
0.580525	sw114a002_coda_01.xls
0.567217	sw114a002_coda_01.xls
0.5629	sw114a002_coda_01.xls
0.639333	sw114a002_coda_01.xls
0.60385	sw114a002_coda_01.xls
0.530958	sw114a002_coda_01.xls
0.489183	sw114a002_coda_01.xls
0.461458	sw114a002_coda_01.xls
0.462617	sw114a002_coda_01.xls
0.46845	sw114a002_coda_01.xls
0.465483	sw114a002_coda_01.xls
0.755342	sw114a002_coda_01.xls
0.5943	sw114a002_coda_01.xls
0.533675	sw114a002_coda_01.xls
0.511242	sw114a002_coda_01.xls
0.470075	sw114a002_coda_01.xls
0.448842	sw114a002_coda_01.xls
0.454483	sw114a002_coda_01.xls
0.456775	sw114a002_coda_01.xls
0.462233	sw114a002_coda_01.xls
0.60365	sw114a002_coda_01.xls
0.5923	sw114a002_coda_01.xls
0.558492	sw114a002_coda_01.xls
0.533442	sw114a002_coda_01.xls
0.514158	sw114a002_coda_01.xls
0.483133	sw114a002_coda_01.xls
0.466908	sw114a002_coda_01.xls
0.460858	sw114a002_coda_01.xls
0.458275	sw114a002_coda_01.xls
0.466367	sw114a002_coda_01.xls
0.462075	sw114a002_coda_01.xls
0.682417	sw114a002_coda_01.xls
0.585242	sw114a002_coda_01.xls
0.508283	sw114a002_coda_01.xls
0.472767	sw114a002_coda_01.xls
0.45825	sw114a002_coda_01.xls
0.462292	sw114a002_coda_01.xls
0.492442	sw114a002_coda_01.xls
0.635242	sw114a002_coda_01.xls
0.596092	sw114a002_coda_01.xls
0.545508	sw114a002_coda_01.xls
0.516725	sw114a002_coda_01.xls
0.497592	sw114a002_coda_01.xls
0.47395	sw114a002_coda_01.xls
0.608475	sw114a002_coda_01.xls
0.606408	sw114a002_coda_01.xls
0.586967	sw114a002_coda_01.xls
0.48755	sw114a002_coda_01.xls
0.534575	sw114a002_coda_01.xls
0.500583	sw114a002_coda_01.xls
0.490525	sw114a002_coda_01.xls
0.454242	sw114a002_coda_01.xls
0.439033	sw114a002_coda_01.xls
0.4341	sw114a002_coda_01.xls
0.432675	sw114a002_coda_01.xls
0.427242	sw114a002_coda_01.xls
0.436008	sw114a002_coda_01.xls
0.428783	sw114a002_coda_01.xls
0.4421	sw114a002_coda_01.xls
0.447533	sw114a002_coda_01.xls
0.443475	sw114a002_coda_01.xls
0.633792	sw114a002_coda_01.xls
0.575725	sw114a002_coda_01.xls
0.491592	sw114a002_coda_01.xls
0.441258	sw114a002_coda_01.xls
0.431467	sw114a002_coda_01.xls
0.429017	sw114a002_coda_01.xls
0.430183	sw114a002_coda_01.xls
0.404825	sw114a002_coda_01.xls
0.03025	sw114a002_coda_01.xls
0.435317	sw114a002_coda_01.xls
0.432042	sw114a002_coda_01.xls
0.421883	sw114a002_coda_01.xls
0.455983	sw114a002_coda_01.xls
0.525483	sw114a002_coda_01.xls
0.675817	sw114a002_coda_01.xls
0.644575	sw114a002_coda_01.xls
0.673233	sw114a002_coda_01.xls
0.746542	sw114a002_coda_01.xls
0.511567	sw114a002_coda_02.xls
0.45485	sw114a002_coda_02.xls
0.446225	sw114a002_coda_02.xls
0.437775	sw114a002_coda_02.xls
0.431017	sw114a002_coda_02.xls
0.433042	sw114a002_coda_02.xls
0.437433	sw114a002_coda_02.xls
0.431417	sw114a002_coda_02.xls
0.4322	sw114a002_coda_02.xls
0.447208	sw114a002_coda_02.xls
0.523208	sw114a002_coda_02.xls
0.467242	sw114a002_coda_02.xls
0.445775	sw114a002_coda_02.xls
0.435808	sw114a002_coda_02.xls
0.432967	sw114a002_coda_02.xls
0.4323	sw114a002_coda_02.xls
0.436742	sw114a002_coda_02.xls
0.432967	sw114a002_coda_02.xls
0.431117	sw114a002_coda_02.xls
0.4246	sw114a002_coda_02.xls
0.423125	sw114a002_coda_02.xls
0.436967	sw114a002_coda_02.xls
0.451	sw114a002_coda_02.xls
0.465917	sw114a002_coda_02.xls
0.440508	sw114a002_coda_02.xls
0.431808	sw114a002_coda_02.xls
0.441975	sw114a002_coda_02.xls
0.430275	sw114a002_coda_02.xls
0.425375	sw114a002_coda_02.xls
0.4291	sw114a002_coda_02.xls
0.42985	sw114a002_coda_02.xls
0.42885	sw114a002_coda_02.xls
0.420408	sw114a002_coda_02.xls
0.431692	sw114a002_coda_02.xls
0.439242	sw114a002_coda_02.xls
0.428308	sw114a002_coda_02.xls
0.435692	sw114a002_coda_02.xls
0.432292	sw114a002_coda_02.xls
0.428633	sw114a002_coda_02.xls
0.418733	sw114a002_coda_02.xls
0.417417	sw114a002_coda_02.xls
0.417217	sw114a002_coda_02.xls
0.41995	sw114a002_coda_02.xls
0.414867	sw114a002_coda_02.xls
0.425075	sw114a002_coda_02.xls
0.422592	sw114a002_coda_02.xls
0.422283	sw114a002_coda_02.xls
0.415667	sw114a002_coda_02.xls
0.415642	sw114a002_coda_02.xls
0.41725	sw114a002_coda_02.xls
0.419933	sw114a002_coda_02.xls
0.438908	sw114a002_coda_02.xls
0.426267	sw114a002_coda_02.xls
0.42175	sw114a002_coda_02.xls
0.414883	sw114a002_coda_02.xls
0.424608	sw114a002_coda_02.xls
0.409192	sw114a002_coda_02.xls
0.4165	sw114a002_coda_03.xls
0.4778	sw114a002_coda_03.xls
0.440125	sw114a002_coda_03.xls
0.430308	sw114a002_coda_03.xls
0.44005	sw114a002_coda_03.xls
0.4339	sw114a002_coda_03.xls
0.434233	sw114a002_coda_03.xls
0.446708	sw114a002_coda_03.xls
0.441317	sw114a002_coda_03.xls
0.433242	sw114a002_coda_03.xls
0.43055	sw114a002_coda_03.xls
0.430192	sw114a002_coda_03.xls
0.4249	sw114a002_coda_03.xls
0.451525	sw114a002_coda_03.xls
0.449175	sw114a002_coda_03.xls
0.459375	sw114a002_coda_03.xls
0.4681	sw114a002_coda_03.xls
0.464358	sw114a002_coda_03.xls
0.449883	sw114a002_coda_03.xls
0.455417	sw114a002_coda_03.xls
0.463675	sw114a002_coda_03.xls
0.467717	sw114a002_coda_03.xls
0.483475	sw114a002_coda_03.xls
0.470167	sw114a002_coda_03.xls
0.477725	sw114a002_coda_03.xls
0.472692	sw114a002_coda_03.xls
0.456892	sw114a002_coda_03.xls
0.4617	sw114a002_coda_03.xls
0.456625	sw114a002_coda_03.xls
0.45435	sw114a002_coda_03.xls
0.45855	sw114a002_coda_03.xls
0.4579	sw114a002_coda_03.xls
0.46815	sw114a002_coda_03.xls
0.45745	sw114a002_coda_03.xls
0.447742	sw114a002_coda_03.xls
0.450242	sw114a002_coda_03.xls
0.466383	sw114a002_coda_03.xls
0.485383	sw114a002_coda_03.xls
0.468708	sw114a002_coda_03.xls
0.452825	sw114a002_coda_03.xls
0.447067	sw114a002_coda_03.xls
0.455308	sw114a002_coda_03.xls
0.485525	sw114a002_coda_03.xls
0.465742	sw114a002_coda_03.xls
0.464767	sw114a002_coda_03.xls
0.46045	sw114a002_coda_03.xls
0.470492	sw114a002_coda_03.xls
0.474292	sw114a002_coda_03.xls
0.455008	sw114a002_coda_03.xls
0.453783	sw114a002_coda_03.xls
0.510967	sw114a002_coda_03.xls
0.487242	sw114a002_coda_03.xls
0.457175	sw114a002_coda_03.xls
0.452792	sw114a002_coda_03.xls
0.449525	sw114a002_coda_03.xls
0.461108	sw114a002_coda_03.xls
0.458467	sw114a002_coda_03.xls
0.4369	sw114a002_coda_03.xls
0.433858	sw114a002_coda_03.xls
0.423758	sw114a002_coda_03.xls
0.42455	sw114a002_coda_03.xls
0.42285	sw114a002_coda_03.xls
0.419992	sw114a002_coda_03.xls
0.419733	sw114a002_coda_03.xls
0.419808	sw114a002_coda_03.xls
0.414583	sw114a002_coda_03.xls
0.415967	sw114a002_coda_03.xls
0.414667	sw114a002_coda_03.xls
0.428008	sw114a002_coda_03.xls
0.528817	sw114a002_coda_03.xls
0.580683	sw114a002_coda_03.xls
0.463408	sw114a002_coda_03.xls
0.439175	sw114a002_coda_03.xls
0.430683	sw114a002_coda_03.xls
0.4768	sw114a002_coda_03.xls
0.614142	sw114a002_coda_04.xls
0.476158	sw114a002_coda_04.xls
0.466125	sw114a002_coda_04.xls
0.455533	sw114a002_coda_04.xls
0.46105	sw114a002_coda_04.xls
0.475642	sw114a002_coda_04.xls
0.467042	sw114a002_coda_04.xls
0.46765	sw114a002_coda_04.xls
0.442658	sw114a002_coda_04.xls
0.450658	sw114a002_coda_04.xls
0.689658	sw114a002_coda_04.xls
0.67835	sw114a002_coda_04.xls
0.520708	sw114a002_coda_04.xls
0.533858	sw114a002_coda_04.xls
0.729583	sw114a002_coda_04.xls
0.731867	sw114a002_coda_04.xls
0.722325	sw114a002_coda_04.xls
0.734375	sw114a002_coda_04.xls
0.677817	sw114a002_coda_04.xls
0.720317	sw114a002_coda_04.xls
0.693983	sw114a002_coda_04.xls
0.697967	sw114a002_coda_04.xls
0.693833	sw114a002_coda_04.xls
0.663675	sw114a002_coda_04.xls
0.64885	sw114a002_coda_04.xls
0.712025	sw114a002_coda_04.xls
0.725892	sw114a002_coda_04.xls
0.705792	sw114a002_coda_04.xls
0.658775	sw114a002_coda_04.xls
0.6341	sw114a002_coda_04.xls
0.710008	sw114a002_coda_04.xls
0.707433	sw114a002_coda_04.xls
0.667775	sw114a002_coda_04.xls
0.617633	sw114a002_coda_04.xls
0.5221	sw114a002_coda_04.xls
0.492225	sw114a002_coda_04.xls
0.50545	sw114a002_coda_04.xls
0.51585	sw114a002_coda_04.xls
1.1505	sw114a002_coda_04.xls
0.680058	sw114a002_coda_04.xls
0.596367	sw114a002_coda_04.xls
0.530467	sw114a002_coda_04.xls
0.481258	sw114a002_coda_04.xls
0.485033	sw114a002_coda_04.xls
0.478675	sw114a002_coda_04.xls
0.50635	sw114a002_coda_04.xls
0.477742	sw114a002_coda_04.xls
0.503533	sw114a002_coda_04.xls
0.72655	sw114a002_coda_04.xls
0.625033	sw114a002_coda_04.xls
0.517725	sw114a002_coda_04.xls
0.478517	sw114a002_coda_04.xls
0.485858	sw114a002_coda_04.xls
0.499192	sw114a002_coda_04.xls
0.5166	sw114a002_coda_04.xls
0.491858	sw114a002_coda_04.xls
0.459117	sw114a002_coda_04.xls
0.844133	sw114a002_coda_04.xls
0.595492	sw114a002_coda_04.xls
0.538383	sw114a002_coda_04.xls
0.529933	sw114a002_coda_04.xls
0.538767	sw114a002_coda_04.xls
0.576367	sw114a002_coda_04.xls
0.690667	sw114a002_coda_04.xls
0.581025	sw114a002_coda_04.xls
0.570367	sw114a002_coda_04.xls
0.607817	sw114a002_coda_04.xls
0.617308	sw114a002_coda_04.xls
0.539167	sw114a002_coda_04.xls
0.4946	sw114a002_coda_04.xls
0.485075	sw114a002_coda_04.xls
0.49405	sw114a002_coda_04.xls
0.509317	sw114a002_coda_04.xls
0.491633	sw114a002_coda_04.xls
0.61075	sw114a002_coda_04.xls
0.576142	sw114a002_coda_04.xls
0.526467	sw114a002_coda_04.xls
0.502675	sw114a002_coda_04.xls
0.497125	sw114a002_coda_04.xls
0.488858	sw114a002_coda_04.xls
0.505683	sw114a002_coda_04.xls
0.514108	sw114a002_coda_04.xls
0.507467	sw114a002_coda_04.xls
0.504308	sw114a002_coda_04.xls
0.510483	sw114a002_coda_04.xls
0.491142	sw114a002_coda_04.xls
0.490367	sw114a002_coda_04.xls
0.649267	sw114a002_coda_04.xls
0.542583	sw114a002_coda_04.xls
0.495492	sw114a002_coda_04.xls
0.481217	sw114a002_coda_04.xls
0.4727	sw114a002_coda_04.xls
0.476183	sw114a002_coda_04.xls
0.488225	sw114a002_coda_04.xls
0.520108	sw114a002_coda_04.xls
0.527333	sw114a002_coda_04.xls
0.513908	sw114a002_coda_04.xls
0.494033	sw114a002_coda_04.xls
0.481333	sw114a002_coda_04.xls
0.611342	sw114a002_coda_04.xls
0.534575	sw114a002_coda_04.xls
0.537125	sw114a002_coda_04.xls
0.546092	sw114a002_coda_04.xls
0.532383	sw114a002_coda_04.xls
0.5247	sw114a002_coda_04.xls
0.509375	sw114a002_coda_04.xls
0.500692	sw114a002_coda_04.xls
0.47775	sw114a002_coda_04.xls
0.47775	sw114a002_coda_04.xls
0.487342	sw114a002_coda_04.xls
0.610258	sw114a002_coda_04.xls
0.522275	sw114a002_coda_04.xls
0.509683	sw114a002_coda_04.xls
0.478942	sw114a002_coda_04.xls
0.438967	sw114a002_coda_04.xls
0.40595	sw114a002_coda_04.xls
0.396133	sw114a002_coda_04.xls
0.382058	sw114a002_coda_04.xls
0.368108	sw114a002_coda_04.xls
0.363317	sw114a002_coda_04.xls
0.3485	sw114a002_coda_04.xls
0.343917	sw114a002_coda_04.xls
0.336667	sw114a002_coda_04.xls
0.327117	sw114a002_coda_04.xls
0.323817	sw114a002_coda_04.xls
0.321408	sw114a002_coda_04.xls
0.320108	sw114a002_coda_04.xls
0.30665	sw114a002_coda_04.xls
0.311367	sw114a002_coda_04.xls
0.311542	sw114a002_coda_04.xls
0.340008	sw114a002_coda_04.xls
0.374067	sw114a002_coda_04.xls
0.450917	sw114a002_coda_04.xls
0.505708	sw114a002_coda_04.xls
0.540033	sw114a002_coda_04.xls
0.52125	sw114a002_coda_04.xls
0.505708	sw114a002_coda_04.xls
0.482092	sw114a002_coda_04.xls
0.477333	sw114a002_coda_04.xls
0.496167	sw114a002_coda_04.xls
0.480342	sw114a002_coda_04.xls
0.469567	sw114a002_coda_04.xls
0.472033	sw114a002_coda_04.xls
0.469325	sw114a002_coda_04.xls
0.451608	sw114a002_coda_04.xls
0.457858	sw114a002_coda_04.xls
0.454992	sw114a002_coda_04.xls
0.438117	sw114a002_coda_04.xls
0.430833	sw114a002_coda_04.xls
0.42475	sw114a002_coda_04.xls
0.428358	sw114a002_coda_04.xls
0.422408	sw114a002_coda_04.xls
0.425617	sw114a002_coda_04.xls
0.426033	sw114a002_coda_04.xls
0.423492	sw114a002_coda_04.xls
0.429533	sw114a002_coda_04.xls
0.433117	sw114a002_coda_04.xls
0.455008	sw114a002_coda_04.xls
0.447333	sw114a002_coda_04.xls
0.440308	sw114a002_coda_04.xls
0.419575	sw114a002_coda_04.xls
0.417892	sw114a002_coda_04.xls
0.437617	sw114a002_coda_04.xls
0.431775	sw114a002_coda_04.xls
0.428333	sw114a002_coda_04.xls
0.419917	sw114a002_coda_04.xls
0.412942	sw114a002_coda_04.xls
0.426558	sw114a002_coda_04.xls
0.430675	sw114a002_coda_04.xls
0.432183	sw114a002_coda_04.xls
0.437492	sw114a002_coda_04.xls
0.431358	sw114a002_coda_04.xls
0.424067	sw114a002_coda_04.xls
0.418283	sw114a002_coda_04.xls
0.433433	sw114a002_coda_04.xls
0.450667	sw114a002_coda_04.xls
0.391983	sw114a002_coda_05.xls
0.433375	sw114a002_coda_05.xls
0.439233	sw114a002_coda_05.xls
0.431608	sw114a002_coda_05.xls
0.427558	sw114a002_coda_05.xls
0.432508	sw114a002_coda_05.xls
0.428883	sw114a002_coda_05.xls
0.428958	sw114a002_coda_05.xls
0.425258	sw114a002_coda_05.xls
0.423692	sw114a002_coda_05.xls
0.426458	sw114a002_coda_05.xls
0.426017	sw114a002_coda_05.xls
0.429575	sw114a002_coda_05.xls
0.429467	sw114a002_coda_05.xls
0.431575	sw114a002_coda_05.xls
0.430842	sw114a002_coda_05.xls
0.428733	sw114a002_coda_05.xls
0.422008	sw114a002_coda_05.xls
0.427558	sw114a002_coda_05.xls
0.422992	sw114a002_coda_05.xls
0.422033	sw114a002_coda_05.xls
0.4286	sw114a002_coda_05.xls
0.484025	sw114a002_coda_05.xls
0.433825	sw114a002_coda_05.xls
0.427392	sw114a002_coda_05.xls
0.426083	sw114a002_coda_05.xls
0.4279	sw114a002_coda_05.xls
0.428242	sw114a002_coda_05.xls
0.427408	sw114a002_coda_05.xls
0.434117	sw114a002_coda_05.xls
0.44095	sw114a002_coda_05.xls
0.460992	sw114a002_coda_05.xls
0.454642	sw114a002_coda_05.xls
0.448242	sw114a002_coda_05.xls
0.452892	sw114a002_coda_05.xls
0.434842	sw114a002_coda_05.xls
0.430308	sw114a002_coda_05.xls
0.428608	sw114a002_coda_05.xls
0.421567	sw114a002_coda_05.xls
0.426733	sw114a002_coda_05.xls
0.42635	sw114a002_coda_05.xls
0.427433	sw114a002_coda_05.xls
0.423292	sw114a002_coda_05.xls
0.4152	sw114a002_coda_05.xls
0.426075	sw114a002_coda_05.xls
0.42465	sw114a002_coda_05.xls
0.432433	sw114a002_coda_05.xls
0.451	sw114a002_coda_05.xls
0.45145	sw114a002_coda_05.xls
0.454517	sw114a002_coda_05.xls
0.4494	sw114a002_coda_05.xls
0.434467	sw114a002_coda_05.xls
0.44115	sw114a002_coda_05.xls
0.433117	sw114a002_coda_05.xls
0.42095	sw114a002_coda_05.xls
0.42265	sw114a002_coda_05.xls
0.424983	sw114a002_coda_05.xls
0.505467	sw114a002_coda_05.xls
0.442108	sw114a002_coda_05.xls
0.435292	sw114a002_coda_05.xls
0.426667	sw114a002_coda_05.xls
0.4161	sw114a002_coda_05.xls
0.419283	sw114a002_coda_05.xls
0.427317	sw114a002_coda_05.xls
0.429417	sw114a002_coda_05.xls
0.449358	sw114a002_coda_05.xls
0.4707	sw114a002_coda_05.xls
0.458367	sw114a002_coda_05.xls
0.45935	sw114a002_coda_05.xls
0.455867	sw114a002_coda_05.xls
0.442142	sw114a002_coda_05.xls
0.432508	sw114a002_coda_05.xls
0.44415	sw114a002_coda_05.xls
0.5022	sw114a002_coda_05.xls
0.4607	sw114a002_coda_05.xls
0.442092	sw114a002_coda_05.xls
0.449783	sw114a002_coda_05.xls
0.488017	sw114a002_coda_05.xls
0.506092	sw114a002_coda_05.xls
0.461092	sw114a002_coda_05.xls
0.479158	sw114a002_coda_05.xls
0.459483	sw114a002_coda_05.xls
0.457233	sw114a002_coda_05.xls
0.446233	sw114a002_coda_05.xls
0.434483	sw114a002_coda_05.xls
0.44775	sw114a002_coda_05.xls
0.447525	sw114a002_coda_05.xls
0.443875	sw114a002_coda_05.xls
0.446767	sw114a002_coda_05.xls
0.443233	sw114a002_coda_05.xls
0.444083	sw114a002_coda_05.xls
0.45645	sw114a002_coda_05.xls
0.456633	sw114a002_coda_05.xls
0.464433	sw114a002_coda_05.xls
0.440258	sw114a002_coda_05.xls
0.445242	sw114a002_coda_05.xls
0.433983	sw114a002_coda_05.xls
0.431942	sw114a002_coda_05.xls
0.445508	sw114a002_coda_05.xls
0.517758	sw114a002_coda_05.xls
0.451417	sw114a002_coda_05.xls
0.4538	sw114a002_coda_05.xls
0.444425	sw114a002_coda_05.xls
0.436108	sw114a002_coda_05.xls
0.441208	sw114a002_coda_05.xls
0.438183	sw114a002_coda_05.xls
0.443742	sw114a002_coda_05.xls
0.452225	sw114a002_coda_05.xls
0.448642	sw114a002_coda_05.xls
0.4337	sw114a002_coda_05.xls
0.433417	sw114a002_coda_05.xls
0.43915	sw114a002_coda_05.xls
0.446933	sw114a002_coda_05.xls
0.443192	sw114a002_coda_05.xls
0.440967	sw114a002_coda_05.xls
0.441433	sw114a002_coda_05.xls
0.433833	sw114a002_coda_05.xls
0.432233	sw114a002_coda_05.xls
0.43285	sw114a002_coda_05.xls
0.4345	sw114a002_coda_05.xls
0.427942	sw114a002_coda_05.xls
0.446242	sw114a002_coda_05.xls
0.441783	sw114a002_coda_05.xls
0.42975	sw114a002_coda_05.xls
0.427183	sw114a002_coda_05.xls
0.427492	sw114a002_coda_05.xls
0.436792	sw114a002_coda_05.xls
0.42185	sw114a002_coda_05.xls
0.431575	sw114a002_coda_05.xls
0.423267	sw114a002_coda_05.xls
0.414892	sw114a002_coda_05.xls
0.421333	sw114a002_coda_05.xls
0.4305	sw114a002_coda_05.xls
0.437133	sw114a002_coda_05.xls
0.462467	sw114a002_coda_05.xls
0.451083	sw114a002_coda_05.xls
0.441842	sw114a002_coda_05.xls
0.434908	sw114a002_coda_05.xls
0.424792	sw114a002_coda_05.xls
0.422425	sw114a002_coda_05.xls
0.419317	sw114a002_coda_05.xls
0.415867	sw114a002_coda_05.xls
0.408425	sw114a002_coda_05.xls
0.410858	sw114a002_coda_05.xls
0.412417	sw114a002_coda_05.xls
0.419358	sw114a002_coda_05.xls
0.420067	sw114a002_coda_05.xls
0.420658	sw114a002_coda_05.xls
0.4126	sw114a002_coda_05.xls
0.410558	sw114a002_coda_05.xls
0.417325	sw114a002_coda_05.xls
0.408758	sw114a002_coda_05.xls
0.421892	sw114a002_coda_05.xls
0.412058	sw114a002_coda_05.xls
0.406325	sw114a002_coda_05.xls
0.408567	sw114a002_coda_05.xls
0.406075	sw114a002_coda_05.xls
0.399992	sw114a002_coda_05.xls
0.408117	sw114a002_coda_05.xls
0.401625	sw114a002_coda_05.xls
0.412217	sw114a002_coda_05.xls
0.398558	sw114a002_coda_05.xls
0.403417	sw114a002_coda_05.xls
0.430992	sw114a002_coda_05.xls
0.424992	sw114a002_coda_05.xls
0.403767	sw114a002_coda_05.xls
0.403958	sw114a002_coda_05.xls
0.408517	sw114a002_coda_05.xls
0.40935	sw114a002_coda_05.xls
0.401258	sw114a002_coda_05.xls
0.405675	sw114a002_coda_05.xls
0.407025	sw114a002_coda_05.xls
0.399192	sw114a002_coda_05.xls
0.412925	sw114a002_coda_05.xls
0.419475	sw114a002_coda_05.xls
0.4202	sw114a002_coda_05.xls
0.413625	sw114a002_coda_05.xls
0.41035	sw114a002_coda_05.xls
0.413208	sw114a002_coda_05.xls
0.415417	sw114a002_coda_05.xls
0.409708	sw114a002_coda_05.xls
0.409917	sw114a002_coda_05.xls
0.40675	sw114a002_coda_05.xls
0.417667	sw114a002_coda_05.xls
0.439342	sw114a002_coda_05.xls
0.441458	sw114a002_coda_05.xls
0.422083	sw114a002_coda_05.xls
0.424208	sw114a002_coda_05.xls
0.4261	sw114a002_coda_05.xls
0.418733	sw114a002_coda_05.xls
0.413758	sw114a002_coda_05.xls
0.413992	sw114a002_coda_05.xls
0.406983	sw114a002_coda_05.xls
0.408625	sw114a002_coda_05.xls
0.409333	sw114a002_coda_05.xls
0.405325	sw114a002_coda_05.xls
0.4207	sw114a002_coda_05.xls
0.4365	sw114a002_coda_05.xls
0.366758	sw114a002_coda_06.xls
0.440242	sw114a002_coda_06.xls
0.399425	sw114a002_coda_06.xls
0.407067	sw114a002_coda_06.xls
0.401958	sw114a002_coda_06.xls
0.40315	sw114a002_coda_06.xls
0.397883	sw114a002_coda_06.xls
0.395075	sw114a002_coda_06.xls
0.403308	sw114a002_coda_06.xls
0.393417	sw114a002_coda_06.xls
0.399033	sw114a002_coda_06.xls
0.399425	sw114a002_coda_06.xls
0.40605	sw114a002_coda_06.xls
0.408942	sw114a002_coda_06.xls
0.422167	sw114a002_coda_06.xls
0.4187	sw114a002_coda_06.xls
0.4156	sw114a002_coda_06.xls
0.407358	sw114a002_coda_06.xls
0.414992	sw114a002_coda_06.xls
0.408508	sw114a002_coda_06.xls
0.409558	sw114a002_coda_06.xls
0.407125	sw114a002_coda_06.xls
0.410917	sw114a002_coda_06.xls
0.406817	sw114a002_coda_06.xls
0.406092	sw114a002_coda_06.xls
0.406858	sw114a002_coda_06.xls
0.406392	sw114a002_coda_06.xls
0.414925	sw114a002_coda_06.xls
0.437617	sw114a002_coda_06.xls
0.429833	sw114a002_coda_06.xls
0.432175	sw114a002_coda_06.xls
0.431758	sw114a002_coda_06.xls
0.425333	sw114a002_coda_06.xls
0.422642	sw114a002_coda_06.xls
0.418508	sw114a002_coda_06.xls
0.410075	sw114a002_coda_06.xls
0.42435	sw114a002_coda_06.xls
0.40675	sw114a002_coda_06.xls
0.4182	sw114a002_coda_06.xls
0.408342	sw114a002_coda_06.xls
0.415183	sw114a002_coda_06.xls
0.405325	sw114a002_coda_06.xls
0.409942	sw114a002_coda_06.xls
0.4146	sw114a002_coda_06.xls
0.419433	sw114a002_coda_06.xls
0.421483	sw114a002_coda_06.xls
0.429017	sw114a002_coda_06.xls
0.438425	sw114a002_coda_06.xls
0.448858	sw114a002_coda_06.xls
0.433275	sw114a002_coda_06.xls
0.42695	sw114a002_coda_06.xls
0.421417	sw114a002_coda_06.xls
0.413875	sw114a002_coda_06.xls
0.424792	sw114a002_coda_06.xls
0.409817	sw114a002_coda_06.xls
0.419308	sw114a002_coda_06.xls
0.413192	sw114a002_coda_06.xls
0.434633	sw114a002_coda_06.xls
0.410625	sw114a002_coda_06.xls
0.4088	sw114a002_coda_06.xls
0.417117	sw114a002_coda_06.xls
0.416642	sw114a002_coda_06.xls
0.425525	sw114a002_coda_06.xls
0.432508	sw114a002_coda_06.xls
0.435525	sw114a002_coda_06.xls
0.451933	sw114a002_coda_06.xls
0.458717	sw114a002_coda_06.xls
0.46855	sw114a002_coda_06.xls
0.458675	sw114a002_coda_06.xls
0.447542	sw114a002_coda_06.xls
0.441975	sw114a002_coda_06.xls
0.439925	sw114a002_coda_06.xls
0.420767	sw114a002_coda_06.xls
0.41605	sw114a002_coda_06.xls
0.41085	sw114a002_coda_06.xls
0.416467	sw114a002_coda_06.xls
0.42605	sw114a002_coda_06.xls
0.436933	sw114a002_coda_06.xls
0.576817	sw114a002_coda_06.xls
0.638175	sw114a002_coda_06.xls
0.474225	sw114a002_coda_06.xls
0.436225	sw114a002_coda_06.xls
0.418575	sw114a002_coda_06.xls
0.422883	sw114a002_coda_06.xls
0.419983	sw114a002_coda_06.xls
0.422892	sw114a002_coda_06.xls
0.426442	sw114a002_coda_06.xls
0.434858	sw114a002_coda_06.xls
0.443267	sw114a002_coda_06.xls
0.4237	sw114a002_coda_06.xls
0.412433	sw114a002_coda_06.xls
0.434917	sw114a002_coda_06.xls
0.423467	sw114a002_coda_06.xls
0.462225	sw114a002_coda_06.xls
0.554233	sw114a002_coda_06.xls
0.639692	sw114a002_coda_06.xls
0.502917	sw114a002_coda_06.xls
0.456483	sw114a002_coda_06.xls
0.433558	sw114a002_coda_06.xls
0.424875	sw114a002_coda_06.xls
0.423767	sw114a002_coda_06.xls
0.425175	sw114a002_coda_06.xls
0.432392	sw114a002_coda_06.xls
0.441733	sw114a002_coda_06.xls
0.450217	sw114a002_coda_06.xls
0.456242	sw114a002_coda_06.xls
0.452808	sw114a002_coda_06.xls
0.426742	sw114a002_coda_06.xls
0.423775	sw114a002_coda_06.xls
0.422225	sw114a002_coda_06.xls
0.41655	sw114a002_coda_06.xls
0.405583	sw114a002_coda_06.xls
0.414983	sw114a002_coda_06.xls
0.418633	sw114a002_coda_06.xls
0.420142	sw114a002_coda_06.xls
0.414175	sw114a002_coda_06.xls
0.410808	sw114a002_coda_06.xls
0.416417	sw114a002_coda_06.xls
0.421992	sw114a002_coda_06.xls
0.414975	sw114a002_coda_06.xls
0.422442	sw114a002_coda_06.xls
0.421983	sw114a002_coda_06.xls
0.409233	sw114a002_coda_06.xls
0.415175	sw114a002_coda_06.xls
0.4101	sw114a002_coda_06.xls
0.405867	sw114a002_coda_06.xls
0.406092	sw114a002_coda_06.xls
0.4021	sw114a002_coda_06.xls
0.409258	sw114a002_coda_06.xls
0.409125	sw114a002_coda_06.xls
0.406708	sw114a002_coda_06.xls
0.401725	sw114a002_coda_06.xls
0.4115	sw114a002_coda_06.xls
0.41355	sw114a002_coda_06.xls
0.416333	sw114a002_coda_06.xls
0.425033	sw114a002_coda_06.xls
0.42335	sw114a002_coda_06.xls
0.418083	sw114a002_coda_06.xls
0.4233	sw114a002_coda_06.xls
0.457817	sw114a002_coda_06.xls
0.42195	sw114a002_coda_06.xls
0.422375	sw114a002_coda_06.xls
0.423275	sw114a002_coda_06.xls
0.421917	sw114a002_coda_06.xls
0.423233	sw114a002_coda_06.xls
0.41685	sw114a002_coda_06.xls
0.422733	sw114a002_coda_06.xls
0.452633	sw114a002_coda_06.xls
0.557442	sw114a002_coda_06.xls
0.474233	sw114a002_coda_06.xls
0.458233	sw114a002_coda_06.xls
0.4388	sw114a002_coda_06.xls
0.449033	sw114a002_coda_06.xls
0.440142	sw114a002_coda_06.xls
0.453533	sw114a002_coda_06.xls
0.5055	sw114a002_coda_06.xls
0.429492	sw114a002_coda_06.xls
0.467492	sw114a002_coda_06.xls
0.4462	sw114a002_coda_06.xls
0.436258	sw114a002_coda_06.xls
0.431133	sw114a002_coda_06.xls
0.432658	sw114a002_coda_06.xls
0.4404	sw114a002_coda_06.xls
0.45005	sw114a002_coda_06.xls
0.6352	sw114a002_coda_06.xls
0.599408	sw114a002_coda_06.xls
0.4807	sw114a002_coda_06.xls
0.52495	sw114a002_coda_06.xls
0.665417	sw114a002_coda_07.xls
0.484583	sw114a002_coda_07.xls
0.451575	sw114a002_coda_07.xls
0.447792	sw114a002_coda_07.xls
0.438667	sw114a002_coda_07.xls
0.433725	sw114a002_coda_07.xls
0.4484	sw114a002_coda_07.xls
0.447992	sw114a002_coda_07.xls
0.441725	sw114a002_coda_07.xls
0.435567	sw114a002_coda_07.xls
0.475817	sw114a002_coda_07.xls
0.52105	sw114a002_coda_07.xls
0.443633	sw114a002_coda_07.xls
0.454183	sw114a002_coda_07.xls
0.717825	sw114a002_coda_07.xls
0.69185	sw114a002_coda_07.xls
0.496208	sw114a002_coda_07.xls
0.446508	sw114a002_coda_07.xls
0.438617	sw114a002_coda_07.xls
0.454325	sw114a002_coda_07.xls
0.456192	sw114a002_coda_07.xls
0.422125	sw114a002_coda_07.xls
0.431892	sw114a002_coda_07.xls
0.652892	sw114a002_coda_07.xls
0.753075	sw114a002_coda_07.xls
0.550075	sw114a002_coda_07.xls
0.454942	sw114a002_coda_07.xls
0.472733	sw114a002_coda_07.xls
0.43335	sw114a002_coda_07.xls
0.4385	sw114a002_coda_07.xls
0.588792	sw114a002_coda_07.xls
0.717733	sw114a002_coda_07.xls
0.72925	sw114a002_coda_07.xls
0.724667	sw114a002_coda_07.xls
0.746817	sw114a002_coda_07.xls
0.753017	sw114a002_coda_07.xls
0.74545	sw114a002_coda_07.xls
0.731575	sw114a002_coda_07.xls
0.702683	sw114a002_coda_07.xls
0.706275	sw114a002_coda_07.xls
0.699058	sw114a002_coda_07.xls
0.6976	sw114a002_coda_07.xls
0.7029	sw114a002_coda_07.xls
0.688733	sw114a002_coda_07.xls
0.658583	sw114a002_coda_07.xls
0.679092	sw114a002_coda_07.xls
0.682417	sw114a002_coda_07.xls
0.670583	sw114a002_coda_07.xls
0.659108	sw114a002_coda_07.xls
0.657908	sw114a002_coda_07.xls
0.686558	sw114a002_coda_07.xls
0.646125	sw114a002_coda_07.xls
0.6172	sw114a002_coda_07.xls
0.627442	sw114a002_coda_07.xls
0.591725	sw114a002_coda_07.xls
0.580283	sw114a002_coda_07.xls
0.582325	sw114a002_coda_07.xls
0.5667	sw114a002_coda_07.xls
0.546158	sw114a002_coda_07.xls
0.559067	sw114a002_coda_07.xls
0.573817	sw114a002_coda_07.xls
0.570442	sw114a002_coda_07.xls
0.573375	sw114a002_coda_07.xls
0.583175	sw114a002_coda_07.xls
0.538167	sw114a002_coda_07.xls
0.554458	sw114a002_coda_07.xls
0.569892	sw114a002_coda_07.xls
0.558067	sw114a002_coda_07.xls
0.557183	sw114a002_coda_07.xls
0.547117	sw114a002_coda_07.xls
0.535167	sw114a002_coda_07.xls
0.53705	sw114a002_coda_07.xls
0.541275	sw114a002_coda_07.xls
0.5444	sw114a002_coda_07.xls
0.520783	sw114a002_coda_07.xls
0.515883	sw114a002_coda_07.xls
0.539842	sw114a002_coda_07.xls
0.574808	sw114a002_coda_07.xls
0.514733	sw114a002_coda_07.xls
0.487508	sw114a002_coda_07.xls
0.466308	sw114a002_coda_07.xls
0.481333	sw114a002_coda_07.xls
0.446092	sw114a002_coda_07.xls
0.419917	sw114a002_coda_07.xls
0.4257	sw114a002_coda_07.xls
0.4302	sw114a002_coda_07.xls
0.431833	sw114a002_coda_07.xls
0.412817	sw114a002_coda_07.xls
0.424592	sw114a002_coda_07.xls
0.436467	sw114a002_coda_07.xls
0.626892	sw114a002_coda_07.xls
0.528825	sw114a002_coda_07.xls
0.527533	sw114a002_coda_07.xls
0.495708	sw114a002_coda_07.xls
0.480983	sw114a002_coda_07.xls
0.482575	sw114a002_coda_07.xls
0.479025	sw114a002_coda_07.xls
0.462567	sw114a002_coda_07.xls
0.478725	sw114a002_coda_07.xls
0.4853	sw114a002_coda_07.xls
0.562108	sw114a002_coda_07.xls
0.540083	sw114a002_coda_07.xls
0.514725	sw114a002_coda_07.xls
0.484267	sw114a002_coda_07.xls
0.469292	sw114a002_coda_07.xls
0.483775	sw114a002_coda_07.xls
0.474058	sw114a002_coda_07.xls
0.468108	sw114a002_coda_07.xls
0.475208	sw114a002_coda_07.xls
0.5017	sw114a002_coda_07.xls
0.581725	sw114a002_coda_07.xls
0.515958	sw114a002_coda_07.xls
0.486008	sw114a002_coda_07.xls
0.472675	sw114a002_coda_07.xls
0.474025	sw114a002_coda_07.xls
0.461825	sw114a002_coda_07.xls
0.472383	sw114a002_coda_07.xls
0.481167	sw114a002_coda_07.xls
0.474233	sw114a002_coda_07.xls
0.459525	sw114a002_coda_07.xls
0.45555	sw114a002_coda_07.xls
0.447983	sw114a002_coda_07.xls
0.464042	sw114a002_coda_07.xls
0.574475	sw114a002_coda_07.xls
0.509317	sw114a002_coda_07.xls
0.481283	sw114a002_coda_07.xls
0.467	sw114a002_coda_07.xls
0.466675	sw114a002_coda_07.xls
0.457992	sw114a002_coda_07.xls
0.4529	sw114a002_coda_07.xls
0.43715	sw114a002_coda_07.xls
0.422075	sw114a002_coda_07.xls
0.419033	sw114a002_coda_07.xls
0.422058	sw114a002_coda_07.xls
0.448275	sw114a002_coda_07.xls
0.449583	sw114a002_coda_07.xls
0.4164	sw114a002_coda_07.xls
0.424958	sw114a002_coda_07.xls
0.457892	sw114a002_coda_07.xls
0.466858	sw114a002_coda_07.xls
0.460025	sw114a002_coda_07.xls
0.445317	sw114a002_coda_07.xls
0.443275	sw114a002_coda_07.xls
0.441008	sw114a002_coda_07.xls
0.446558	sw114a002_coda_07.xls
0.439525	sw114a002_coda_07.xls
0.44375	sw114a002_coda_07.xls
0.448125	sw114a002_coda_07.xls
0.465992	sw114a002_coda_07.xls
0.464008	sw114a002_coda_07.xls
0.581233	sw114a002_coda_07.xls
0.493058	sw114a002_coda_07.xls
0.449442	sw114a002_coda_07.xls
0.457483	sw114a002_coda_07.xls
0.448108	sw114a002_coda_07.xls
0.430917	sw114a002_coda_07.xls
0.419108	sw114a002_coda_07.xls
0.416058	sw114a002_coda_07.xls
0.416608	sw114a002_coda_07.xls
0.426692	sw114a002_coda_07.xls
0.4102	sw114a002_coda_07.xls
0.412992	sw114a002_coda_07.xls
0.421008	sw114a002_coda_07.xls
0.468717	sw114a002_coda_07.xls
0.456942	sw114a002_coda_07.xls
0.437633	sw114a002_coda_07.xls
0.417325	sw114a002_coda_07.xls
0.411917	sw114a002_coda_07.xls
0.410867	sw114a002_coda_07.xls
0.408858	sw114a002_coda_07.xls
0.414217	sw114a002_coda_07.xls
0.414867	sw114a002_coda_07.xls
0.405542	sw114a002_coda_07.xls
0.407867	sw114a002_coda_07.xls
0.40725	sw114a002_coda_07.xls
0.415175	sw114a002_coda_07.xls
0.426892	sw114a002_coda_07.xls
0.431442	sw114a002_coda_07.xls
0.432233	sw114a002_coda_07.xls
0.408517	sw114a002_coda_07.xls
0.4067	sw114a002_coda_07.xls
0.414233	sw114a002_coda_07.xls
0.409117	sw114a002_coda_07.xls
0.4115	sw114a002_coda_07.xls
0.413467	sw114a002_coda_07.xls
0.402817	sw114a002_coda_07.xls
0.405467	sw114a002_coda_07.xls
0.415233	sw114a002_coda_07.xls
0.422433	sw114a002_coda_07.xls
0.424075	sw114a002_coda_07.xls
0.421242	sw114a002_coda_07.xls
0.416208	sw114a002_coda_07.xls
0.416917	sw114a002_coda_07.xls
0.437625	sw114a002_coda_07.xls
0.451825	sw114a002_coda_07.xls
0.405575	sw114a002_coda_07.xls
0.398075	sw114a002_coda_07.xls
0.3928	sw114a002_coda_08.xls
0.423967	sw114a002_coda_08.xls
0.41955	sw114a002_coda_08.xls
0.41575	sw114a002_coda_08.xls
0.416333	sw114a002_coda_08.xls
0.421583	sw114a002_coda_08.xls
0.420692	sw114a002_coda_08.xls
0.421867	sw114a002_coda_08.xls
0.436383	sw114a002_coda_08.xls
0.426642	sw114a002_coda_08.xls
0.421183	sw114a002_coda_08.xls
0.4229	sw114a002_coda_08.xls
0.419433	sw114a002_coda_08.xls
0.418733	sw114a002_coda_08.xls
0.424458	sw114a002_coda_08.xls
0.416225	sw114a002_coda_08.xls
0.420425	sw114a002_coda_08.xls
0.42245	sw114a002_coda_08.xls
0.428858	sw114a002_coda_08.xls
0.431292	sw114a002_coda_08.xls
0.428167	sw114a002_coda_08.xls
0.430325	sw114a002_coda_08.xls
0.419192	sw114a002_coda_08.xls
0.426658	sw114a002_coda_08.xls
0.532283	sw114a002_coda_08.xls
0.472967	sw114a002_coda_08.xls
0.434692	sw114a002_coda_08.xls
0.43125	sw114a002_coda_08.xls
0.418225	sw114a002_coda_08.xls
0.4231	sw114a002_coda_08.xls
0.422392	sw114a002_coda_08.xls
0.435658	sw114a002_coda_08.xls
0.430942	sw114a002_coda_08.xls
0.4131	sw114a002_coda_08.xls
0.420508	sw114a002_coda_08.xls
0.409692	sw114a002_coda_08.xls
0.4187	sw114a002_coda_08.xls
0.410183	sw114a002_coda_08.xls
0.422967	sw114a002_coda_08.xls
0.41685	sw114a002_coda_08.xls
0.412658	sw114a002_coda_08.xls
0.413375	sw114a002_coda_08.xls
0.411058	sw114a002_coda_08.xls
0.415375	sw114a002_coda_08.xls
0.428617	sw114a002_coda_08.xls
0.424942	sw114a002_coda_08.xls
0.418267	sw114a002_coda_08.xls
0.411625	sw114a002_coda_08.xls
0.411508	sw114a002_coda_08.xls
0.417575	sw114a002_coda_08.xls
0.41655	sw114a002_coda_08.xls
0.419075	sw114a002_coda_08.xls
0.414317	sw114a002_coda_08.xls
0.409508	sw114a002_coda_08.xls
0.409375	sw114a002_coda_08.xls
0.416192	sw114a002_coda_08.xls
0.420408	sw114a002_coda_08.xls
0.417992	sw114a002_coda_08.xls
0.409767	sw114a002_coda_08.xls
0.4114	sw114a002_coda_08.xls
0.419675	sw114a002_coda_08.xls
0.479633	sw114a002_coda_08.xls
0.42925	sw114a002_coda_08.xls
0.409775	sw114a002_coda_08.xls
0.404317	sw114a002_coda_08.xls
0.40095	sw114a002_coda_08.xls
0.392517	sw114a002_coda_08.xls
0.394925	sw114a002_coda_08.xls
0.398267	sw114a002_coda_08.xls
0.3967	sw114a002_coda_08.xls
0.402183	sw114a002_coda_08.xls
0.409125	sw114a002_coda_08.xls
0.404825	sw114a002_coda_08.xls
0.402458	sw114a002_coda_08.xls
0.401275	sw114a002_coda_08.xls
0.402717	sw114a002_coda_08.xls
0.403467	sw114a002_coda_08.xls
0.405967	sw114a002_coda_08.xls
0.404725	sw114a002_coda_08.xls
0.3971	sw114a002_coda_08.xls
0.404075	sw114a002_coda_08.xls
0.413042	sw114a002_coda_08.xls
0.455958	sw114a002_coda_08.xls
0.439858	sw114a002_coda_08.xls
0.427183	sw114a002_coda_08.xls
0.425417	sw114a002_coda_08.xls
0.417783	sw114a002_coda_08.xls
0.415017	sw114a002_coda_08.xls
0.41185	sw114a002_coda_08.xls
0.431875	sw114a002_coda_08.xls
0.535567	sw114a002_coda_08.xls
0.516217	sw114a002_coda_08.xls
0.440158	sw114a002_coda_08.xls
0.434858	sw114a002_coda_08.xls
0.415383	sw114a002_coda_08.xls
0.42415	sw114a002_coda_08.xls
0.418617	sw114a002_coda_08.xls
0.425458	sw114a002_coda_08.xls
0.436	sw114a002_coda_08.xls
0.432175	sw114a002_coda_08.xls
0.437117	sw114a002_coda_08.xls
0.439	sw114a002_coda_08.xls
0.429767	sw114a002_coda_08.xls
0.413233	sw114a002_coda_08.xls
0.416925	sw114a002_coda_08.xls
0.4167	sw114a002_coda_08.xls
0.423958	sw114a002_coda_08.xls
0.420233	sw114a002_coda_08.xls
0.421233	sw114a002_coda_08.xls
0.411075	sw114a002_coda_08.xls
0.418817	sw114a002_coda_08.xls
0.466408	sw114a002_coda_08.xls
0.432692	sw114a002_coda_08.xls
0.416525	sw114a002_coda_08.xls
0.415283	sw114a002_coda_08.xls
0.431942	sw114a002_coda_08.xls
0.443167	sw114a002_coda_08.xls
0.450708	sw114a002_coda_08.xls
0.435858	sw114a002_coda_08.xls
0.429458	sw114a002_coda_08.xls
0.419342	sw114a002_coda_08.xls
0.414642	sw114a002_coda_08.xls
0.406733	sw114a002_coda_08.xls
0.412217	sw114a002_coda_08.xls
0.41645	sw114a002_coda_08.xls
0.416508	sw114a002_coda_08.xls
0.422167	sw114a002_coda_08.xls
0.422683	sw114a002_coda_08.xls
0.412408	sw114a002_coda_08.xls
0.406108	sw114a002_coda_08.xls
0.413608	sw114a002_coda_08.xls
0.414983	sw114a002_coda_08.xls
0.424858	sw114a002_coda_08.xls
0.4333	sw114a002_coda_08.xls
0.438258	sw114a002_coda_08.xls
0.448083	sw114a002_coda_08.xls
0.446367	sw114a002_coda_08.xls
0.448633	sw114a002_coda_08.xls
0.449825	sw114a002_coda_08.xls
0.448792	sw114a002_coda_08.xls
0.45565	sw114a002_coda_08.xls
0.438617	sw114a002_coda_08.xls
0.444425	sw114a002_coda_08.xls
0.432083	sw114a002_coda_08.xls
0.44005	sw114a002_coda_08.xls
0.441775	sw114a002_coda_08.xls
0.4886	sw114a002_coda_08.xls
0.468767	sw114a002_coda_09.xls
0.477292	sw114a002_coda_09.xls
0.462192	sw114a002_coda_09.xls
0.456533	sw114a002_coda_09.xls
0.44905	sw114a002_coda_09.xls
0.446933	sw114a002_coda_09.xls
0.444358	sw114a002_coda_09.xls
0.439308	sw114a002_coda_09.xls
0.427725	sw114a002_coda_09.xls
0.4257	sw114a002_coda_09.xls
0.417425	sw114a002_coda_09.xls
0.424	sw114a002_coda_09.xls
0.424475	sw114a002_coda_09.xls
0.421717	sw114a002_coda_09.xls
0.409692	sw114a002_coda_09.xls
0.4159	sw114a002_coda_09.xls
0.422142	sw114a002_coda_09.xls
0.425392	sw114a002_coda_09.xls
0.428542	sw114a002_coda_09.xls
0.430017	sw114a002_coda_09.xls
0.433008	sw114a002_coda_09.xls
0.434358	sw114a002_coda_09.xls
0.437575	sw114a002_coda_09.xls
0.437075	sw114a002_coda_09.xls
0.429025	sw114a002_coda_09.xls
0.418092	sw114a002_coda_09.xls
0.4191	sw114a002_coda_09.xls
0.423833	sw114a002_coda_09.xls
0.421217	sw114a002_coda_09.xls
0.423867	sw114a002_coda_09.xls
0.429825	sw114a002_coda_09.xls
0.423633	sw114a002_coda_09.xls
0.42325	sw114a002_coda_09.xls
0.4224	sw114a002_coda_09.xls
0.416417	sw114a002_coda_09.xls
0.425825	sw114a002_coda_09.xls
0.425933	sw114a002_coda_09.xls
0.425167	sw114a002_coda_09.xls
0.433467	sw114a002_coda_09.xls
0.424408	sw114a002_coda_09.xls
0.432033	sw114a002_coda_09.xls
0.434525	sw114a002_coda_09.xls
0.437833	sw114a002_coda_09.xls
0.449675	sw114a002_coda_09.xls
0.443508	sw114a002_coda_09.xls
0.431183	sw114a002_coda_09.xls
0.424058	sw114a002_coda_09.xls
0.412467	sw114a002_coda_09.xls
0.408458	sw114a002_coda_09.xls
0.4098	sw114a002_coda_09.xls
0.423658	sw114a002_coda_09.xls
0.420125	sw114a002_coda_09.xls
0.419825	sw114a002_coda_09.xls
0.429375	sw114a002_coda_09.xls
0.424358	sw114a002_coda_09.xls
0.423908	sw114a002_coda_09.xls
0.417267	sw114a002_coda_09.xls
0.418892	sw114a002_coda_09.xls
0.424283	sw114a002_coda_09.xls
0.426375	sw114a002_coda_09.xls
0.429958	sw114a002_coda_09.xls
0.433958	sw114a002_coda_09.xls
0.452958	sw114a002_coda_09.xls
0.482342	sw114a002_coda_09.xls
0.4647	sw114a002_coda_09.xls
0.451308	sw114a002_coda_09.xls
0.457867	sw114a002_coda_09.xls
0.463567	sw114a002_coda_09.xls
0.459217	sw114a002_coda_09.xls
0.456467	sw114a002_coda_09.xls
0.4279	sw114a002_coda_09.xls
0.426892	sw114a002_coda_09.xls
0.425317	sw114a002_coda_09.xls
0.462275	sw114a002_coda_09.xls
0.438767	sw114a002_coda_09.xls
0.430792	sw114a002_coda_09.xls
0.433008	sw114a002_coda_09.xls
0.422517	sw114a002_coda_09.xls
0.431883	sw114a002_coda_09.xls
0.436125	sw114a002_coda_09.xls
0.440767	sw114a002_coda_09.xls
0.448183	sw114a002_coda_09.xls
0.468125	sw114a002_coda_09.xls
0.463933	sw114a002_coda_09.xls
0.443808	sw114a002_coda_09.xls
0.425608	sw114a002_coda_09.xls
0.411992	sw114a002_coda_09.xls
0.417967	sw114a002_coda_09.xls
0.415925	sw114a002_coda_09.xls
0.4308	sw114a002_coda_09.xls
0.415025	sw114a002_coda_09.xls
0.422283	sw114a002_coda_09.xls
0.425883	sw114a002_coda_09.xls
0.443992	sw114a002_coda_09.xls
0.437208	sw114a002_coda_09.xls
0.445892	sw114a002_coda_09.xls
0.440433	sw114a002_coda_09.xls
0.434158	sw114a002_coda_09.xls
0.434492	sw114a002_coda_09.xls
0.490833	sw114a002_coda_09.xls
0.54225	sw114a002_coda_09.xls
0.482775	sw114a002_coda_09.xls
0.446333	sw114a002_coda_09.xls
0.4435	sw114a002_coda_09.xls
0.442558	sw114a002_coda_09.xls
0.440942	sw114a002_coda_09.xls
0.435958	sw114a002_coda_09.xls
0.442625	sw114a002_coda_09.xls
0.447142	sw114a002_coda_09.xls
0.444008	sw114a002_coda_09.xls
0.461975	sw114a002_coda_09.xls
0.469108	sw114a002_coda_09.xls
0.4616	sw114a002_coda_09.xls
0.4451	sw114a002_coda_09.xls
0.458167	sw114a002_coda_09.xls
0.48255	sw114a002_coda_09.xls
0.5071	sw114a002_coda_09.xls
0.498792	sw114a002_coda_09.xls
0.470383	sw114a002_coda_09.xls
0.454783	sw114a002_coda_09.xls
0.451217	sw114a002_coda_09.xls
0.447358	sw114a002_coda_09.xls
0.45555	sw114a002_coda_09.xls
0.458208	sw114a002_coda_09.xls
0.459367	sw114a002_coda_09.xls
0.4491	sw114a002_coda_09.xls
0.442258	sw114a002_coda_09.xls
0.446217	sw114a002_coda_09.xls
0.452042	sw114a002_coda_09.xls
0.453742	sw114a002_coda_09.xls
0.445058	sw114a002_coda_09.xls
0.448533	sw114a002_coda_09.xls
0.443917	sw114a002_coda_09.xls
0.435167	sw114a002_coda_09.xls
0.424683	sw114a002_coda_09.xls
0.4304	sw114a002_coda_09.xls
0.432867	sw114a002_coda_09.xls
0.432183	sw114a002_coda_09.xls
0.435592	sw114a002_coda_09.xls
0.443858	sw114a002_coda_09.xls
0.439717	sw114a002_coda_09.xls
0.444942	sw114a002_coda_09.xls
0.4443	sw114a002_coda_09.xls
0.434792	sw114a002_coda_09.xls
0.436717	sw114a002_coda_09.xls
0.436542	sw114a002_coda_09.xls
0.442608	sw114a002_coda_09.xls
0.44835	sw114a002_coda_09.xls
0.441033	sw114a002_coda_09.xls
0.435292	sw114a002_coda_09.xls
0.429242	sw114a002_coda_09.xls
0.431058	sw114a002_coda_09.xls
0.436417	sw114a002_coda_09.xls
0.449133	sw114a002_coda_09.xls
0.43805	sw114a002_coda_09.xls
0.438467	sw114a002_coda_09.xls
0.436958	sw114a002_coda_09.xls
0.441833	sw114a002_coda_09.xls
0.445992	sw114a002_coda_09.xls
0.451308	sw114a002_coda_09.xls
0.449583	sw114a002_coda_09.xls
0.468692	sw114a002_coda_09.xls
0.455492	sw114a002_coda_09.xls
0.436458	sw114a002_coda_09.xls
0.434742	sw114a002_coda_09.xls
0.434833	sw114a002_coda_09.xls
0.439733	sw114a002_coda_09.xls
0.449275	sw114a002_coda_09.xls
0.442617	sw114a002_coda_09.xls
0.441008	sw114a002_coda_09.xls
0.44155	sw114a002_coda_09.xls
0.4503	sw114a002_coda_09.xls
0.45255	sw114a002_coda_09.xls
0.470558	sw114a002_coda_09.xls
0.548058	sw114a002_coda_09.xls
0.576392	sw114a002_coda_09.xls
0.552058	sw114a002_coda_10.xls
0.537683	sw114a002_coda_10.xls
0.492408	sw114a002_coda_10.xls
0.480792	sw114a002_coda_10.xls
0.480483	sw114a002_coda_10.xls
0.477	sw114a002_coda_10.xls
0.72645	sw114a002_coda_10.xls
0.649525	sw114a002_coda_10.xls
0.546225	sw114a002_coda_10.xls
0.4707	sw114a002_coda_10.xls
0.453483	sw114a002_coda_10.xls
0.463725	sw114a002_coda_10.xls
0.462675	sw114a002_coda_10.xls
0.452367	sw114a002_coda_10.xls
0.454867	sw114a002_coda_10.xls
0.61345	sw114a002_coda_10.xls
0.643317	sw114a002_coda_10.xls
0.5949	sw114a002_coda_10.xls
0.542425	sw114a002_coda_10.xls
0.517458	sw114a002_coda_10.xls
0.479683	sw114a002_coda_10.xls
0.527167	sw114a002_coda_10.xls
0.62375	sw114a002_coda_10.xls
0.592283	sw114a002_coda_10.xls
0.605942	sw114a002_coda_10.xls
0.583983	sw114a002_coda_10.xls
0.587042	sw114a002_coda_10.xls
0.569267	sw114a002_coda_10.xls
0.634725	sw114a002_coda_10.xls
0.627167	sw114a002_coda_10.xls
0.571483	sw114a002_coda_10.xls
0.58745	sw114a002_coda_10.xls
0.599383	sw114a002_coda_10.xls
0.571617	sw114a002_coda_10.xls
0.509692	sw114a002_coda_10.xls
0.472708	sw114a002_coda_10.xls
0.4895	sw114a002_coda_10.xls
0.503942	sw114a002_coda_10.xls
0.674275	sw114a002_coda_10.xls
0.619908	sw114a002_coda_10.xls
0.52155	sw114a002_coda_10.xls
0.518225	sw114a002_coda_10.xls
0.473267	sw114a002_coda_10.xls
0.448158	sw114a002_coda_10.xls
0.493367	sw114a002_coda_10.xls
0.500042	sw114a002_coda_10.xls
0.604233	sw114a002_coda_10.xls
0.678783	sw114a002_coda_10.xls
0.608858	sw114a002_coda_10.xls
0.557083	sw114a002_coda_10.xls
0.549642	sw114a002_coda_10.xls
0.547758	sw114a002_coda_10.xls
0.556375	sw114a002_coda_10.xls
0.503475	sw114a002_coda_10.xls
0.461133	sw114a002_coda_10.xls
0.440542	sw114a002_coda_10.xls
0.435592	sw114a002_coda_10.xls
0.442717	sw114a002_coda_10.xls
0.4463	sw114a002_coda_10.xls
0.444967	sw114a002_coda_10.xls
0.43505	sw114a002_coda_10.xls
0.465575	sw114a002_coda_10.xls
0.509667	sw114a002_coda_10.xls
0.685183	sw114a002_coda_10.xls
0.586817	sw114a002_coda_10.xls
0.488067	sw114a002_coda_10.xls
0.46955	sw114a002_coda_10.xls
0.472392	sw114a002_coda_10.xls
0.469808	sw114a002_coda_10.xls
0.464742	sw114a002_coda_10.xls
0.446017	sw114a002_coda_10.xls
0.4391	sw114a002_coda_10.xls
0.434975	sw114a002_coda_10.xls
0.732967	sw114a002_coda_10.xls
0.597742	sw114a002_coda_10.xls
0.484567	sw114a002_coda_10.xls
0.4442	sw114a002_coda_10.xls
0.4437	sw114a002_coda_10.xls
0.442008	sw114a002_coda_10.xls
0.455983	sw114a002_coda_10.xls
0.438617	sw114a002_coda_10.xls
0.446958	sw114a002_coda_10.xls
0.45975	sw114a002_coda_10.xls
0.490758	sw114a002_coda_10.xls
0.461742	sw114a002_coda_10.xls
0.577575	sw114a002_coda_10.xls
0.550025	sw114a002_coda_10.xls
0.521392	sw114a002_coda_10.xls
0.505567	sw114a002_coda_10.xls
0.508383	sw114a002_coda_10.xls
0.517467	sw114a002_coda_10.xls
0.5155	sw114a002_coda_10.xls
0.50445	sw114a002_coda_10.xls
0.663267	sw114a002_coda_10.xls
0.578758	sw114a002_coda_10.xls
0.533775	sw114a002_coda_10.xls
0.508358	sw114a002_coda_10.xls
0.497467	sw114a002_coda_10.xls
0.484925	sw114a002_coda_10.xls
0.469458	sw114a002_coda_10.xls
0.469133	sw114a002_coda_10.xls
0.4597	sw114a002_coda_10.xls
0.4575	sw114a002_coda_10.xls
0.462825	sw114a002_coda_10.xls
0.4563	sw114a002_coda_10.xls
0.451092	sw114a002_coda_10.xls
0.457433	sw114a002_coda_10.xls
0.4674	sw114a002_coda_10.xls
0.47965	sw114a002_coda_10.xls
0.667442	sw114a002_coda_10.xls
0.543133	sw114a002_coda_10.xls
0.470692	sw114a002_coda_10.xls
0.471058	sw114a002_coda_10.xls
0.499567	sw114a002_coda_10.xls
0.607758	sw114a002_coda_10.xls
0.496775	sw114a002_coda_10.xls
0.476875	sw114a002_coda_10.xls
0.536308	sw114a002_coda_10.xls
0.637158	sw114a002_coda_10.xls
0.641842	sw114a002_coda_10.xls
0.5378	sw114a002_coda_11.xls
0.540567	sw114a002_coda_11.xls
0.507792	sw114a002_coda_11.xls
0.480333	sw114a002_coda_11.xls
0.4727	sw114a002_coda_11.xls
0.639467	sw114a002_coda_11.xls
0.704467	sw114a002_coda_11.xls
0.6566	sw114a002_coda_11.xls
0.558542	sw114a002_coda_11.xls
0.4965	sw114a002_coda_11.xls
0.809358	sw114a002_coda_11.xls
0.595908	sw114a002_coda_11.xls
0.54015	sw114a002_coda_11.xls
0.478383	sw114a002_coda_11.xls
0.451267	sw114a002_coda_11.xls
0.481192	sw114a002_coda_11.xls
0.75335	sw114a002_coda_11.xls
0.715025	sw114a002_coda_11.xls
0.559917	sw114a002_coda_11.xls
0.495817	sw114a002_coda_11.xls
0.469467	sw114a002_coda_11.xls
0.491425	sw114a002_coda_11.xls
0.503417	sw114a002_coda_11.xls
0.53515	sw114a002_coda_11.xls
0.552342	sw114a002_coda_11.xls
0.537733	sw114a002_coda_11.xls
0.522067	sw114a002_coda_11.xls
0.511567	sw114a002_coda_11.xls
0.48205	sw114a002_coda_11.xls
0.472508	sw114a002_coda_11.xls
0.455067	sw114a002_coda_11.xls
0.453183	sw114a002_coda_11.xls
0.448817	sw114a002_coda_11.xls
0.454825	sw114a002_coda_11.xls
0.459142	sw114a002_coda_11.xls
0.459925	sw114a002_coda_11.xls
0.470258	sw114a002_coda_11.xls
0.493075	sw114a002_coda_11.xls
0.543983	sw114a002_coda_11.xls
0.437867	sw114a002_coda_11.xls
0.460442	sw114a002_coda_11.xls
0.6806	sw114a002_coda_11.xls
0.642958	sw114a002_coda_11.xls
0.471333	sw114a002_coda_11.xls
0.4524	sw114a002_coda_11.xls
0.446142	sw114a002_coda_11.xls
0.442375	sw114a002_coda_11.xls
0.4555	sw114a002_coda_11.xls
0.459417	sw114a002_coda_11.xls
0.452908	sw114a002_coda_11.xls
0.4517	sw114a002_coda_11.xls
0.450225	sw114a002_coda_11.xls
0.458025	sw114a002_coda_11.xls
0.464508	sw114a002_coda_11.xls
0.424917	sw114a002_coda_11.xls
0.436792	sw114a002_coda_11.xls
0.442092	sw114a002_coda_11.xls
0.452208	sw114a002_coda_11.xls
0.430592	sw114a002_coda_11.xls
0.449225	sw114a002_coda_11.xls
0.727158	sw114a002_coda_12.xls
0.524417	sw114a002_coda_12.xls
0.465375	sw114a002_coda_12.xls
0.450625	sw114a002_coda_12.xls
0.453025	sw114a002_coda_12.xls
0.446025	sw114a002_coda_12.xls
0.449517	sw114a002_coda_12.xls
0.434042	sw114a002_coda_12.xls
0.44845	sw114a002_coda_12.xls
0.449483	sw114a002_coda_12.xls
0.453092	sw114a002_coda_12.xls
0.449225	sw114a002_coda_12.xls
0.451875	sw114a002_coda_12.xls
0.449258	sw114a002_coda_12.xls
0.461792	sw114a002_coda_12.xls
0.4692	sw114a002_coda_12.xls
0.458692	sw114a002_coda_12.xls
0.446083	sw114a002_coda_12.xls
0.449417	sw114a002_coda_12.xls
0.447517	sw114a002_coda_12.xls
0.466117	sw114a002_coda_12.xls
0.458933	sw114a002_coda_12.xls
0.447842	sw114a002_coda_12.xls
0.460917	sw114a002_coda_12.xls
0.484583	sw114a002_coda_12.xls
0.441317	sw114a002_coda_12.xls
0.461392	sw114a002_coda_12.xls
0.650525	sw114a002_coda_12.xls
0.655533	sw114a002_coda_12.xls
0.457917	sw114a002_coda_12.xls
0.463017	sw114a002_coda_12.xls
0.483292	sw114a002_coda_12.xls
0.485933	sw114a002_coda_12.xls
0.46385	sw114a002_coda_12.xls
0.451925	sw114a002_coda_12.xls
0.465358	sw114a002_coda_12.xls
0.461225	sw114a002_coda_12.xls
0.4523	sw114a002_coda_12.xls
0.4536	sw114a002_coda_12.xls
0.454625	sw114a002_coda_12.xls
0.4679	sw114a002_coda_12.xls
0.470725	sw114a002_coda_12.xls
0.452075	sw114a002_coda_12.xls
0.452025	sw114a002_coda_12.xls
0.497417	sw114a002_coda_12.xls
0.454383	sw114a002_coda_12.xls
0.453892	sw114a002_coda_12.xls
0.461758	sw114a002_coda_12.xls
0.453267	sw114a002_coda_12.xls
0.450308	sw114a002_coda_12.xls
0.461233	sw114a002_coda_12.xls
0.4524	sw114a002_coda_12.xls
0.446908	sw114a002_coda_12.xls
0.458217	sw114a002_coda_12.xls
0.462925	sw114a002_coda_12.xls
0.454808	sw114a002_coda_12.xls
0.658083	sw114a002_coda_12.xls
0.556983	sw114a002_coda_12.xls
0.445775	sw114a002_coda_12.xls
0.435375	sw114a002_coda_12.xls
0.4401	sw114a002_coda_12.xls
0.445708	sw114a002_coda_12.xls
0.444742	sw114a002_coda_12.xls
0.448467	sw114a002_coda_12.xls
0.452183	sw114a002_coda_12.xls
0.445058	sw114a002_coda_12.xls
0.431617	sw114a002_coda_12.xls
0.439642	sw114a002_coda_12.xls
0.453558	sw114a002_coda_12.xls
0.45265	sw114a002_coda_12.xls
0.458133	sw114a002_coda_12.xls
0.4746	sw114a002_coda_12.xls
0.5164	sw114a002_coda_12.xls
0.467083	sw114a002_coda_12.xls
0.468875	sw114a002_coda_12.xls
0.443692	sw114a002_coda_12.xls
0.439433	sw114a002_coda_12.xls
0.431867	sw114a002_coda_12.xls
0.434458	sw114a002_coda_12.xls
0.431467	sw114a002_coda_12.xls
0.42925	sw114a002_coda_12.xls
0.585925	sw114a002_coda_12.xls
0.550175	sw114a002_coda_12.xls
0.445108	sw114a002_coda_12.xls
0.421358	sw114a002_coda_12.xls
0.41265	sw114a002_coda_12.xls
0.41535	sw114a002_coda_12.xls
0.415892	sw114a002_coda_12.xls
0.422333	sw114a002_coda_12.xls
0.430517	sw114a002_coda_12.xls
0.433892	sw114a002_coda_12.xls
0.429717	sw114a002_coda_12.xls
0.431875	sw114a002_coda_12.xls
0.448133	sw114a002_coda_12.xls
0.450142	sw114a002_coda_12.xls
0.431233	sw114a002_coda_12.xls
0.428933	sw114a002_coda_12.xls
0.417392	sw114a002_coda_12.xls
0.419025	sw114a002_coda_12.xls
0.409367	sw114a002_coda_12.xls
0.43925	sw114a002_coda_12.xls
0.57305	sw114a002_coda_12.xls
0.48985	sw114a002_coda_12.xls
0.431625	sw114a002_coda_12.xls
0.416733	sw114a002_coda_12.xls
0.4188	sw114a002_coda_12.xls
0.428842	sw114a002_coda_12.xls
0.413442	sw114a002_coda_12.xls
0.414858	sw114a002_coda_12.xls
0.421517	sw114a002_coda_12.xls
0.541267	sw114a002_coda_12.xls
0.483142	sw114a002_coda_12.xls
0.455833	sw114a002_coda_12.xls
0.4424	sw114a002_coda_12.xls
0.419158	sw114a002_coda_12.xls
0.427508	sw114a002_coda_12.xls
0.424292	sw114a002_coda_12.xls
0.423267	sw114a002_coda_12.xls
0.434725	sw114a002_coda_12.xls
0.424217	sw114a002_coda_12.xls
0.4306	sw114a002_coda_12.xls
0.41505	sw114a002_coda_12.xls
0.440467	sw114a002_coda_12.xls
0.437233	sw114a002_coda_12.xls
0.456833	sw114a002_coda_12.xls
0.48	sw114a002_coda_12.xls
0.530858	sw114a002_coda_12.xls
0.612125	sw114a002_coda_12.xls
0.784967	sw114a002_coda_13.xls
0.473783	sw114a002_coda_13.xls
0.450883	sw114a002_coda_13.xls
0.443958	sw114a002_coda_13.xls
0.451592	sw114a002_coda_13.xls
0.451242	sw114a002_coda_13.xls
0.458942	sw114a002_coda_13.xls
0.464167	sw114a002_coda_13.xls
0.460408	sw114a002_coda_13.xls
0.464833	sw114a002_coda_13.xls
0.464292	sw114a002_coda_13.xls
0.451258	sw114a002_coda_13.xls
0.446283	sw114a002_coda_13.xls
0.445083	sw114a002_coda_13.xls
0.44755	sw114a002_coda_13.xls
0.437067	sw114a002_coda_13.xls
0.439825	sw114a002_coda_13.xls
0.449825	sw114a002_coda_13.xls
0.581667	sw114a002_coda_13.xls
0.441808	sw114a002_coda_13.xls
0.423383	sw114a002_coda_13.xls
0.431933	sw114a002_coda_13.xls
0.428408	sw114a002_coda_13.xls
0.445692	sw114a002_coda_13.xls
0.446933	sw114a002_coda_13.xls
0.454875	sw114a002_coda_13.xls
0.455825	sw114a002_coda_13.xls
0.44645	sw114a002_coda_13.xls
0.438758	sw114a002_coda_13.xls
0.437242	sw114a002_coda_13.xls
0.426117	sw114a002_coda_13.xls
0.427183	sw114a002_coda_13.xls
0.416217	sw114a002_coda_13.xls
0.4321	sw114a002_coda_13.xls
0.451683	sw114a002_coda_13.xls
0.480767	sw114a002_coda_13.xls
0.442658	sw114a002_coda_13.xls
0.422508	sw114a002_coda_13.xls
0.413592	sw114a002_coda_13.xls
0.4145	sw114a002_coda_13.xls
0.4109	sw114a002_coda_13.xls
0.435325	sw114a002_coda_13.xls
0.479583	sw114a002_coda_13.xls
0.464542	sw114a002_coda_13.xls
0.45505	sw114a002_coda_13.xls
0.447708	sw114a002_coda_13.xls
0.449733	sw114a002_coda_13.xls
0.429792	sw114a002_coda_13.xls
0.4271	sw114a002_coda_13.xls
0.459175	sw114a002_coda_13.xls
0.420292	sw114a002_coda_13.xls
0.433325	sw114a002_coda_13.xls
0.42265	sw114a002_coda_13.xls
0.420783	sw114a002_coda_13.xls
0.445108	sw114a002_coda_13.xls
0.426858	sw114a002_coda_13.xls
0.4211	sw114a002_coda_13.xls
0.445875	sw114a002_coda_13.xls
0.42275	sw114a002_coda_13.xls
0.42515	sw114a002_coda_13.xls
0.425533	sw114a002_coda_13.xls
0.476042	sw114a002_coda_13.xls
0.461167	sw114a002_coda_13.xls
0.440225	sw114a002_coda_13.xls
0.449392	sw114a002_coda_13.xls
0.467025	sw114a002_coda_13.xls
0.42905	sw114a002_coda_13.xls
0.418	sw114a002_coda_13.xls
0.4099	sw114a002_coda_13.xls
0.415075	sw114a002_coda_13.xls
0.416667	sw114a002_coda_13.xls
0.422517	sw114a002_coda_13.xls
0.421992	sw114a002_coda_13.xls
0.4139	sw114a002_coda_13.xls
0.417958	sw114a002_coda_13.xls
0.408558	sw114a002_coda_13.xls
0.424075	sw114a002_coda_13.xls
0.524175	sw114a002_coda_13.xls
0.710883	sw114a002_coda_13.xls
0.511675	sw114a002_coda_13.xls
0.437542	sw114a002_coda_13.xls
0.423383	sw114a002_coda_13.xls
0.413375	sw114a002_coda_13.xls
0.413758	sw114a002_coda_13.xls
0.412908	sw114a002_coda_13.xls
0.417158	sw114a002_coda_13.xls
0.416008	sw114a002_coda_13.xls
0.405117	sw114a002_coda_13.xls
0.404475	sw114a002_coda_13.xls
0.406708	sw114a002_coda_13.xls
0.42625	sw114a002_coda_13.xls
0.557725	sw114a002_coda_13.xls
0.599042	sw114a002_coda_13.xls
0.486367	sw114a002_coda_13.xls
0.435042	sw114a002_coda_13.xls
0.425	sw114a002_coda_13.xls
0.413475	sw114a002_coda_13.xls
0.397642	sw114a002_coda_13.xls
0.418267	sw114a002_coda_13.xls
0.406708	sw114a002_coda_13.xls
0.744417	sw114a002_coda_14.xls
0.507925	sw114a002_coda_14.xls
0.462333	sw114a002_coda_14.xls
0.454267	sw114a002_coda_14.xls
0.453767	sw114a002_coda_14.xls
0.4493	sw114a002_coda_14.xls
0.451192	sw114a002_coda_14.xls
0.459458	sw114a002_coda_14.xls
0.463725	sw114a002_coda_14.xls
0.460483	sw114a002_coda_14.xls
0.444808	sw114a002_coda_14.xls
0.448275	sw114a002_coda_14.xls
0.443742	sw114a002_coda_14.xls
0.451317	sw114a002_coda_14.xls
0.459042	sw114a002_coda_14.xls
0.462758	sw114a002_coda_14.xls
0.446158	sw114a002_coda_14.xls
0.446375	sw114a002_coda_14.xls
0.450433	sw114a002_coda_14.xls
0.450075	sw114a002_coda_14.xls
0.467133	sw114a002_coda_14.xls
0.4806	sw114a002_coda_14.xls
0.479558	sw114a002_coda_14.xls
0.462367	sw114a002_coda_14.xls
0.459967	sw114a002_coda_14.xls
0.449717	sw114a002_coda_14.xls
0.44665	sw114a002_coda_14.xls
0.44095	sw114a002_coda_14.xls
0.453758	sw114a002_coda_14.xls
0.44785	sw114a002_coda_14.xls
0.451892	sw114a002_coda_14.xls
0.470817	sw114a002_coda_14.xls
0.473	sw114a002_coda_14.xls
0.482292	sw114a002_coda_14.xls
0.472625	sw114a002_coda_14.xls
0.4582	sw114a002_coda_14.xls
0.450417	sw114a002_coda_14.xls
0.440192	sw114a002_coda_14.xls
0.43375	sw114a002_coda_14.xls
0.4421	sw114a002_coda_14.xls
0.675742	sw114a002_coda_14.xls
0.48175	sw114a002_coda_14.xls
0.437508	sw114a002_coda_14.xls
0.44095	sw114a002_coda_14.xls
0.445075	sw114a002_coda_14.xls
0.4469	sw114a002_coda_14.xls
0.46665	sw114a002_coda_14.xls
0.471142	sw114a002_coda_14.xls
0.453983	sw114a002_coda_14.xls
0.452608	sw114a002_coda_14.xls
0.466933	sw114a002_coda_14.xls
0.459142	sw114a002_coda_14.xls
0.444658	sw114a002_coda_14.xls
0.4442	sw114a002_coda_14.xls
0.436758	sw114a002_coda_14.xls
0.441442	sw114a002_coda_14.xls
0.44765	sw114a002_coda_14.xls
0.457758	sw114a002_coda_14.xls
0.464167	sw114a002_coda_14.xls
0.459242	sw114a002_coda_14.xls
0.476125	sw114a002_coda_14.xls
0.479942	sw114a002_coda_14.xls
0.455108	sw114a002_coda_14.xls
0.4388	sw114a002_coda_14.xls
0.4564	sw114a002_coda_14.xls
0.460108	sw114a002_coda_14.xls
0.658308	sw114a002_coda_14.xls
0.465833	sw114a002_coda_14.xls
0.455442	sw114a002_coda_14.xls
0.440483	sw114a002_coda_14.xls
0.441267	sw114a002_coda_14.xls
0.442583	sw114a002_coda_14.xls
0.445308	sw114a002_coda_14.xls
0.451125	sw114a002_coda_14.xls
0.443475	sw114a002_coda_14.xls
0.439933	sw114a002_coda_14.xls
0.434208	sw114a002_coda_14.xls
0.455875	sw114a002_coda_14.xls
0.466442	sw114a002_coda_14.xls
0.550858	sw114a002_coda_14.xls
0.894092	sw114a002_coda_14.xls
0.730092	sw114a002_coda_14.xls
0.504333	sw114a002_coda_14.xls
0.457633	sw114a002_coda_14.xls
0.458642	sw114a002_coda_14.xls
0.509667	sw114a002_coda_14.xls
0.498342	sw114a002_coda_14.xls
0.46015	sw114a002_coda_14.xls
0.442625	sw114a002_coda_14.xls
0.445858	sw114a002_coda_14.xls
0.469308	sw114a002_coda_14.xls
0.662075	sw114a002_coda_14.xls
0.661567	sw114a002_coda_14.xls
0.527292	sw114a002_coda_14.xls
0.478617	sw114a002_coda_14.xls
0.437267	sw114a002_coda_14.xls
0.429692	sw114a002_coda_14.xls
0.424025	sw114a002_coda_14.xls
0.420192	sw114a002_coda_14.xls
0.422675	sw114a002_coda_14.xls
0.423617	sw114a002_coda_14.xls
0.424942	sw114a002_coda_14.xls
0.419067	sw114a002_coda_14.xls
0.41705	sw114a002_coda_14.xls
0.42715	sw114a002_coda_14.xls
0.436558	sw114a002_coda_14.xls
0.445683	sw114a002_coda_14.xls
0.63375	sw114a002_coda_14.xls
0.6116	sw114a002_coda_14.xls
0.482083	sw114a002_coda_14.xls
0.437017	sw114a002_coda_14.xls
0.436808	sw114a002_coda_14.xls
0.4278	sw114a002_coda_14.xls
0.428717	sw114a002_coda_14.xls
0.4347	sw114a002_coda_14.xls
0.435733	sw114a002_coda_14.xls
0.439242	sw114a002_coda_14.xls
0.443258	sw114a002_coda_14.xls
0.4425	sw114a002_coda_14.xls
0.452442	sw114a002_coda_14.xls
0.654983	sw114a002_coda_14.xls
0.676258	sw114a002_coda_14.xls
0.626333	sw114a002_coda_14.xls
0.546808	sw114a002_coda_15.xls
0.509508	sw114a002_coda_15.xls
0.495758	sw114a002_coda_15.xls
0.482333	sw114a002_coda_15.xls
0.500525	sw114a002_coda_15.xls
0.487525	sw114a002_coda_15.xls
0.471525	sw114a002_coda_15.xls
0.456408	sw114a002_coda_15.xls
0.465892	sw114a002_coda_15.xls
0.461233	sw114a002_coda_15.xls
0.468283	sw114a002_coda_15.xls
0.47125	sw114a002_coda_15.xls
0.476583	sw114a002_coda_15.xls
0.480867	sw114a002_coda_15.xls
0.476733	sw114a002_coda_15.xls
0.454	sw114a002_coda_15.xls
0.457	sw114a002_coda_15.xls
0.4516	sw114a002_coda_15.xls
0.453767	sw114a002_coda_15.xls
0.459217	sw114a002_coda_15.xls
0.456933	sw114a002_coda_15.xls
0.500158	sw114a002_coda_15.xls
0.536992	sw114a002_coda_15.xls
0.450317	sw114a002_coda_15.xls
0.445525	sw114a002_coda_15.xls
0.457033	sw114a002_coda_15.xls
0.471758	sw114a002_coda_15.xls
0.465033	sw114a002_coda_15.xls
0.4535	sw114a002_coda_15.xls
0.452125	sw114a002_coda_15.xls
0.449875	sw114a002_coda_15.xls
0.463767	sw114a002_coda_15.xls
0.460208	sw114a002_coda_15.xls
0.444958	sw114a002_coda_15.xls
0.444408	sw114a002_coda_15.xls
0.443017	sw114a002_coda_15.xls
0.441467	sw114a002_coda_15.xls
0.437242	sw114a002_coda_15.xls
0.4378	sw114a002_coda_15.xls
0.439408	sw114a002_coda_15.xls
0.463092	sw114a002_coda_15.xls
0.536942	sw114a002_coda_15.xls
0.460108	sw114a002_coda_15.xls
0.436592	sw114a002_coda_15.xls
0.435842	sw114a002_coda_15.xls
0.431333	sw114a002_coda_15.xls
0.433342	sw114a002_coda_15.xls
0.430867	sw114a002_coda_15.xls
0.433633	sw114a002_coda_15.xls
0.436233	sw114a002_coda_15.xls
0.437317	sw114a002_coda_15.xls
0.438433	sw114a002_coda_15.xls
0.431817	sw114a002_coda_15.xls
0.428558	sw114a002_coda_15.xls
0.432733	sw114a002_coda_15.xls
0.43345	sw114a002_coda_15.xls
0.437617	sw114a002_coda_15.xls
0.535958	sw114a002_coda_15.xls
0.483292	sw114a002_coda_15.xls
0.460208	sw114a002_coda_15.xls
0.546792	sw114a002_coda_15.xls
0.444392	sw114a002_coda_15.xls
0.421817	sw114a002_coda_15.xls
0.417433	sw114a002_coda_15.xls
0.408908	sw114a002_coda_15.xls
0.412992	sw114a002_coda_15.xls
0.410742	sw114a002_coda_15.xls
0.422592	sw114a002_coda_15.xls
0.421	sw114a002_coda_15.xls
0.41175	sw114a002_coda_15.xls
0.4059	sw114a002_coda_15.xls
0.411417	sw114a002_coda_15.xls
0.422508	sw114a002_coda_15.xls
0.423933	sw114a002_coda_15.xls
0.4566	sw114a002_coda_15.xls
0.54295	sw114a002_coda_15.xls
0.432717	sw114a002_coda_15.xls
0.424008	sw114a002_coda_15.xls
0.414708	sw114a002_coda_15.xls
0.427867	sw114a002_coda_15.xls
0.419867	sw114a002_coda_15.xls
0.426917	sw114a002_coda_15.xls
0.42245	sw114a002_coda_15.xls
0.419517	sw114a002_coda_15.xls
0.40445	sw114a002_coda_15.xls
0.413583	sw114a002_coda_15.xls
0.408017	sw114a002_coda_15.xls
0.414075	sw114a002_coda_15.xls
0.412633	sw114a002_coda_15.xls
0.410975	sw114a002_coda_15.xls
0.405267	sw114a002_coda_15.xls
0.427517	sw114a002_coda_15.xls
0.422117	sw114a002_coda_15.xls
0.422517	sw114a002_coda_15.xls
0.417475	sw114a002_coda_15.xls
0.40995	sw114a002_coda_15.xls
0.4123	sw114a002_coda_15.xls
0.40935	sw114a002_coda_15.xls
0.409608	sw114a002_coda_15.xls
0.407142	sw114a002_coda_15.xls
0.4005	sw114a002_coda_15.xls
0.425258	sw114a002_coda_15.xls
0.428558	sw114a002_coda_15.xls
0.393492	sw114a002_coda_15.xls
0.411358	sw114a002_coda_16.xls
0.426108	sw114a002_coda_16.xls
0.440383	sw114a002_coda_16.xls
0.426058	sw114a002_coda_16.xls
0.430117	sw114a002_coda_16.xls
0.427367	sw114a002_coda_16.xls
0.436483	sw114a002_coda_16.xls
0.440242	sw114a002_coda_16.xls
0.454025	sw114a002_coda_16.xls
0.458508	sw114a002_coda_16.xls
0.454167	sw114a002_coda_16.xls
0.4428	sw114a002_coda_16.xls
0.448233	sw114a002_coda_16.xls
0.443008	sw114a002_coda_16.xls
0.453542	sw114a002_coda_16.xls
0.446433	sw114a002_coda_16.xls
0.443858	sw114a002_coda_16.xls
0.452383	sw114a002_coda_16.xls
0.447742	sw114a002_coda_16.xls
0.455142	sw114a002_coda_16.xls
0.455283	sw114a002_coda_16.xls
0.4543	sw114a002_coda_16.xls
0.446667	sw114a002_coda_16.xls
0.44195	sw114a002_coda_16.xls
0.4455	sw114a002_coda_16.xls
0.443842	sw114a002_coda_16.xls
0.450725	sw114a002_coda_16.xls
0.452483	sw114a002_coda_16.xls
0.449	sw114a002_coda_16.xls
0.447567	sw114a002_coda_16.xls
0.443242	sw114a002_coda_16.xls
0.442242	sw114a002_coda_16.xls
0.444975	sw114a002_coda_16.xls
[truncated: 4,914 more rows]
